# Supplementary material for: Structure and transcriptional regulation of the major intrinsic protein gene family in grapevine
Source: BMC Genomics. 2018 Apr 11;19:248. doi: 10.1186/s12864-018-4638-5 (PMC5896048; doi:10.1186/s12864-018-4638-5)
Supplement: Supplementary file 1 — Supplementary Tables. (XLSX 748 kb) [file 12864_2018_4638_MOESM1_ESM.xlsx]

## Sheet: Table S1
Gene Name	Protein Accession	Chromosome	Duplication type	Tandem/proximal paralog	Collinear pairs	Duplication pair (as VIT codes), Border indicate Type	Duplication pair (as MIP symbols)	Locus ID	Arapidopsis Homolog(s)	Original Annotaion (Shelden et al., 2009)	Notes	high confidence ortholog assignment.	At-Vv Ortholog r'ship
VviNIP1-2	VIT_10s0003g01830	10	Dispersed			NA		Vitvi10g00639	AtNIP1-2 (AT4G18910)	VvNIP1;1		AT4G18910.1	1-to-1
VviNIP4-1	VIT_14s0006g01540	14	Tandem	T2 (unsure as we removed the truncated? Version)		VIT_14s0006g01540,VIT_14s0006g01560 (Tandem)	VviNIP4;1-VviNIP4;1(truncated-removed)	Vitvi14g00966	AtNIP4-1 (AT5G37810) or AtNIP4-2 (AT5G37820)	VvNIP3;1	no expression data	AT5G37810.1	1-to-1
VviNIP5-1	VIT_02s0025g03260	2	Dispersed			NA		Vitvi02g00295	AtNIP5-1 (AT4G10380) or AtNIP6-1 (AT1G80760)	VvNIP5;1		AT4G10380.1	1-to-1
VviNIP6-1	VIT_09s0070g00080	9	Dispersed			NA		Vitvi09g00971	AtNIP5-1 (AT4G10380) or AtNIP6-1 (AT1G80760)	VvNIP6;1		AT1G80760.1	1-to-1
VviNIP7-1	VIT_05s0020g02740	5	Dispersed			NA		Vitvi05g00432	AtNIP7-1 (AT3G06100)	VvNIP7;1		AT3G06100.1	1-to-1
VviNIP8-1	VIT_14s0108g00700	14	Dispersed			NA		Vitvi14g01952	ambiguous (low homology for all putative At homologues)	VvNIP2;1		NA	NA
VviNIP9-1a	na		NA			NA		Vitvi14g00967	ambiguous	not identified	no expression data; truncated	NA	NA
VviNIP9-1b	na		NA			NA		Vitvi14g00968	ambiguous	not identified	no expression data; truncated	NA	NA
VviPIP1-1	VIT_13s0067g00220	13	Dispersed			NA		Vitvi13g00012	ambiguous	VvPIP1;1		AT4G00430.1	1-to-many
VviPIP1-2a	VIT_15s0046g02410	15	WGD/Segmental; Tandem	T1	C1	VIT_15s0046g02410-VIT_02s0025g03390 (collinear) + VIT_15s0046g02410-VIT_15s0046g02420 (Tandem)	VviPIP1;2a-VviPIP1-3; VviPIP1;2a-VviPIP1;4	Vitvi15g01109	ambiguous	VvPIP1;5		AT4G00430.1	1-to-many
VviPIP1-2b	na		NA			NA		Vitvi18g02210	ambiguous	not identified	no expression data; truncated	NA	NA
VviPIP1-2c	VIT_12s0034g00250	12	Dispersed			NA		Vitvi12g01740	ambiguous	VvPIP1	no expression data; truncated	AT3G61430.1	1-to-1
VviPIP1-3	VIT_02s0025g03390	2	WGD/Segmental		C1	VIT_15s0046g02410-VIT_02s0025g03390 (collinear)	VviPIP1;3-VviPIP1;2a	Vitvi02g00310	ambiguous	VvPIP1;3		AT4G00430.1	1-to-many
VviPIP1-4	VIT_15s0046g02420	15	Tandem	T1		VIT_15s0046g02410-VIT_15s0046g02420 (Tandem)	VviPIP1;4-VviPIP1;2a	Vitvi15g01110	ambiguous	VvPIP1;4		AT4G00430.1	1-to-many
VviPIP2-3	VIT_08s0040g01890	8	WGD/Segmental		C2	VIT_06s0004g02850-VIT_08s0040g01890 (collinear)	VviPIP2;3-VviPIP2;4	Vitvi08g01038	ambiguous	VvPIP2;3		AT3G54820.1	1-to-many
VviPIP2-4	VIT_06s0004g02850	6	WGD/Segmental		C2;C3	VIT_06s0004g02850-VIT_08s0040g01890 (collinear) ; VIT_13s0019g04280-VIT_06s0004g02850 (collinear)	VviPIP2;4-VviPIP2;3+VviPIP2;4-VviPIP2;5	Vitvi06g00281	ambiguous	VvPIP2;4		AT2G37170.1	1-to-1
VviPIP2-5	VIT_13s0019g04280	13	WGD/Segmental		C3	VIT_13s0019g04280-VIT_06s0004g02850 (collinear)	VviPIP2;5-VviPIP2;4	Vitvi13g00605	ambiguous	not identified		AT3G54820.1	1-to-many
VviPIP2-7	VIT_03s0038g02520	3	Dispersed			NA		Vitvi03g00155	AtPIP2-7 (AT4G35100) or AtPIP2-8 (AT2G16850)	VvPIP2;2		AT4G35100.1	1-to-1
VviPIP2-9	na		NA			NA		Vitvi10g00803	ambiguous	not identified	no expression data; truncated	NA	NA
VviSIP2-1	VIT_08s0040g00400	8	Dispersed			NA		Vitvi08g00904	AtSIP2-1 (AT3G56950)	VvSIP2;1		AT3G56950.2	1-to-1
VviTIP1-1	VIT_06s0061g00730	6	WGD/Segmental		C4	VIT_06s0061g00730-VIT_08s0007g04780 (collinear)	VviTIP1;1-VviTIP1;2	Vitvi06g01346	ambiguous	VvTIP1;3		AT2G36830.1	1-to-many
VviTIP1-2	VIT_08s0007g04780	8	WGD/Segmental		C4	VIT_06s0061g00730-VIT_08s0007g04780 (collinear)	VviTIP1;2-VviTIP1;1	Vitvi08g01602	ambiguous	VvTIP1;2		AT2G36830.1	1-to-many
VviTIP1-3	VIT_13s0019g00330	13	WGD/Segmental		C5	VIT_13s0019g00330-VIT_06s0004g04120 (collinear)	VviTIP1;3-VviTIP1;4	Vitvi13g00255	AtTIP1-3 (AT4G01470)	VvTIP1;1		AT4G01470.1	1-to-1
VviTIP1-4	VIT_06s0004g04120	6	WGD/Segmental		C5	VIT_13s0019g00330-VIT_06s0004g04120 (collinear)	VviTIP1;4-VviTIP1;3	Vitvi06g00412	ambiguous	VvTIP1;4		AT2G36830.1	1-to-many
VviTIP2-1	VIT_09s0002g04020	9	Dispersed			NA		Vitvi09g00329	AtTIP2-1 (AT3G16240)	VvTIP2;1		AT3G16240.1	1-to-1
VviTIP2-2	VIT_00s2783g00010	0	Dispersed			NA		Vitvi00g01417	ambiguous	VvTIP2;2		NA	NA
VviTIP2-3	VIT_00s0229g00130	0	Dispersed			NA		Vitvi02g00568	AtTIP2-3 (AT5G47450)	VvTIP2;3		AT5G47450.1	1-to-1
VviTIP3-1	VIT_16s0039g00220	16	Dispersed			NA		Vitvi16g00010	AtTIP3-1(AT1G73190) or AtTIP3-2 (AT1G17810)	VvTIP3;1		AT1G17810.1	1-to-1
VviTIP4-1	VIT_04s0008g03550	4	Dispersed			NA		Vitvi04g00307	AtTIP4-1 (AT2G25810)	VvPIP4;1		AT2G25810.1	1-to-1
VviTIP5-1	VIT_16s0022g00330	16	Dispersed			NA		Vitvi16g00655	AtTIP5-1 (AT3G47440)	VvTIP5;1		AT3G47440.1	1-to-1
VviTIP5-2	VIT_15s0021g02420	15	Dispersed			NA		Vitvi15g00629	ambiguous	VvTIP5;2		NA	NA
VviXIP2-1	VIT_03s0038g01390	3	Proximal	P1		NA	VviXIP2;1-VviXIP2;2	Vitvi03g00081	ambiguous	not identified		NA	NA
VviXIP2-2	VIT_03s0038g01410	3	Proximal	P1		NA	VviXIP2;2-VviXIP2;1	Vitvi03g00083	ambiguous	not identified		NA	NA

## Sheet: Table S2
MIP	Inflorescence-Y	Inflorescence-WD	Flower-FB	Flower-F	Stamen	Carpel	Petal	Pollen	BerryPericarp-FS	BerryPericarp-PFS	BerryPericarp-V	BerryPericarp-MR	BerryPericarp-R	BerryPericarp-PHWI	BerryPericarp-PHWII	BerryPericarp-PHWIII	BerryFlesh-PFS	BerryFlesh-V	BerryFlesh-MR	BerryFlesh-R	BerryFlesh-PHWI	BerryFlesh-PHWII	BerryFlesh-PHWIII	BerrySkin-PFS	BerrySkin-V	BerrySkin-MR	BerrySkin-R	BerrySkin-PHWI	BerrySkin-PHWII	BerrySkin-PHWIII	Seed-PFS	Seed-FS	Seed-V	Seed-MR	Rachis-FS	Rachis-PFS	Rachis-V	Rachis-MR	Rachis-R	Tendril-Y	Tendril-WD	Tendril-FS	Leaf-Y	Leaf-FS	Leaf-S	Stem-G	Stem-W	Bud-L	Bud-W
VviNIP1-2	10.273	11.263	9.327	9.511	12.542	9.476	11.089	8.98	11.159	10.681	10.191	10.287	9.426	11.026	12.017	12.29	9.788	9.692	9.799	9.607	12.003	12.519	11.735	13.406	10.111	8.85	8.92	11.463	12.173	12.011	9.982	7.96	12.072	13.221	11.009	10.85	12.649	11.521	12.043	9.401	9.414	10.742	11.408	9.838	11.675	10.788	9.351	9.996	8.309
VviNIP4-1	5.879	7.492	8.733	9.382	10.81	6.424	7.13	13.264	6.39	6.944	6.334	7.031	7.288	8.637	6.445	7.106	6.651	6.476	6.479	6.496	7.445	6.239	6.422	7.307	7.372	6.566	6.949	6.862	6.62	6.281	7.645	6.439	6.819	7.201	5.691	5.808	5.814	6.029	5.97	5.849	6.385	7.418	6.375	6.42	7.917	6.559	6.657	5.904	7.146
VviNIP5-1	11.537	11.795	13.242	13.012	11.03	12.764	10.907	10.914	12.397	11.927	12.002	9.867	9.614	8.809	8.107	8.285	13.019	10.622	9.554	8.097	7.625	8.126	9.036	11.699	10.946	10.024	8.84	7.384	7.606	8.022	9.977	9.897	9.872	8.931	13.415	13.382	11.659	11.623	10.428	9.903	10.317	11.31	9.824	10.929	8.148	11.837	9.403	12.772	10.017
VviNIP6-1	7.535	8.623	7.238	7.046	6.499	7.164	6.889	7.538	8.593	8.346	7.533	7.761	8.3	8.41	6.773	6.679	7.529	7.064	6.553	7.987	8.17	7.11	6.511	8.087	6.911	6.205	8.198	7.241	6.987	6.703	6.727	6.807	6.415	6.469	10.82	10.642	6.798	8.096	8.924	8.427	9.484	9.503	7.994	9.037	8.85	9.44	8.135	8.13	8.432
VviNIP7-1	8.222	14.028	6.487	7.474	14.214	8.402	11.069	8.108	7.227	6.971	6.55	7.948	7.468	8.178	7.107	6.584	6.62	7.395	7.281	7.339	7.475	6.662	6.302	7.572	6.446	6.383	7.501	7.254	7.062	6.252	6.595	6.969	6.064	6.217	6.258	6.772	6.407	6.184	6.38	6.491	6.811	7.263	6.151	6.899	7.989	7.373	7.725	5.818	6.83
VviNIP8-1	11.227	10.977	13.824	13.651	13.549	9.287	12.235	11.849	12.414	11.568	6.834	7.938	7.085	8.154	7.135	7.224	11.818	6.883	6.681	7.044	6.929	6.422	6.656	10.417	6.391	6.183	7.569	7.012	6.189	6.295	6.453	8.585	6.629	6.482	9.358	7.856	6.246	5.972	5.948	11.581	11.353	8.209	12.653	9.864	9.484	11.07	6.765	10.788	8.544
VviPIP1-1	14.278	13.623	13.087	13.288	11.527	13.681	12.995	10.623	13.567	12.616	11.281	10.09	11.041	11.395	10.327	11.072	13.478	10.217	9.263	10.59	10.023	9.811	11.591	13.109	9.943	8.982	9.676	9.372	9.37	10.986	14.916	12.047	12.514	10.802	14.851	14.779	14.191	14.228	14.046	14.549	14.373	14.366	12.935	11.467	12.909	13.953	12.588	13.975	11.527
VviPIP1-2a	14.036	13.814	13.002	13.528	13.165	14.212	14.206	13.118	13.334	12.206	12.192	11.843	11.749	11.176	11.74	11.608	12.246	11.089	11.664	11.934	9.673	10.153	11.569	13.96	12.632	11.866	12.835	11.443	12.103	12.079	12.934	13.659	11.985	11.775	13.073	13.07	12.803	12.551	12.401	12.768	12.828	13.101	12.656	11.426	12.195	13.238	10.475	14.063	13.192
VviPIP1-2c	10.758	10.92	10.673	11.325	11.196	12.232	12.437	11.575	10.773	9.06	9.462	10.095	8.43	9.611	9.964	8.929	10.153	8.017	9.534	10.21	8.38	8.799	9.68	10.284	10.361	9.412	10.79	9.708	10.386	9.899	10.598	10.745	10.102	9.961	10.041	10.23	10.591	9.763	9.532	9.878	10.134	11.452	9.698	9.608	10.083	11.31	8.658	11.816	10.992
VviPIP1-3	14.831	14.902	14.995	15.088	14.982	15.225	15.264	14.34	15.216	14.862	15.265	15.391	15.158	14.654	14.493	14.486	15.355	15.24	15.089	15.087	14.566	14.306	14.416	15.225	15.187	15.136	14.886	14.621	14.521	14.599	14.939	15.163	14.91	14.866	14.938	15.005	15.044	15.011	14.929	14.952	15.123	15.395	14.737	14.958	14.61	15.145	14.691	15.324	15.241
VviPIP1-4	14.753	14.523	14.921	15.059	14.77	15.127	14.919	14.143	14.944	14.49	14.611	14.185	14.063	12.984	13.415	13.307	14.629	14.184	14.059	13.92	12.498	12.093	13.092	14.876	14.596	14.168	14.023	12.962	13.469	13.726	14.752	14.416	13.984	13.8	14.699	14.689	14.899	14.924	14.674	14.77	14.582	14.977	14.239	14.174	13.622	14.977	13.779	15.088	14.559
VviPIP2-3	14.699	14.265	13.213	13.943	13.075	14.862	13.437	12.835	14.586	13.729	15.088	14.993	15.164	13.729	13.952	13.766	14.23	14.872	15.035	15.174	13.76	14.328	14.087	13.64	14.748	14.365	14.842	13.566	14.185	13.827	14.475	14.319	13.209	13.385	14.493	14.702	14.592	14.944	14.737	14.769	14.345	14.74	13.767	12.437	11.345	14.369	10.992	15.262	11.466
VviPIP2-4	13.773	13.285	13.455	14.053	13.452	13.425	13.638	13.865	14.362	14.494	14.445	13.207	12.267	11.645	10.608	10.115	14.577	12.935	11.795	11.227	10.831	10.516	10.41	14.432	12.889	11.549	11.55	10.654	11.059	10.673	14.037	14.447	12.025	10.072	14.08	14.533	12.597	14.207	12.442	13.223	13.603	13.909	12.256	10.861	11.434	14.063	9.82	14.075	10.719
VviPIP2-5	14.959	14.533	15.02	14.768	14.533	14.939	14.695	12.706	14.839	14.532	14.8	14.848	14.15	11.902	11.564	11.766	14.644	14.676	14.384	13.019	10.228	9.911	10.546	14.354	14.622	14.317	13.353	11.772	11.883	12.589	14.175	14.702	13.014	12.465	14.744	14.92	14.668	14.938	14.578	14.721	14.643	14.923	14.618	14.527	12.167	14.903	13.421	15.162	13.595
VviPIP2-7	14.583	14.957	15.016	15.016	14.234	15.014	15.01	13.818	15.39	14.989	14.65	14.585	14.297	12.153	11.863	11.631	15.424	14.525	14.605	14.067	12.939	12.338	12.042	14.955	14.271	14.075	14.185	12.222	11.704	11.103	14.911	15.259	13.005	12.445	14.903	14.878	14.256	14.317	14.171	14.75	14.998	15.104	14.044	14.513	10.818	14.89	13.345	14.837	13.957
VviSIP2-1	11.379	12.116	11.698	11.234	11.472	12.159	11.429	10.635	10.818	10.929	11.327	10.935	11.447	11.563	12.028	11.902	10.655	11.584	11.514	11.824	11.791	11.822	11.916	11.33	11.24	11.142	11.656	12.077	12.106	11.942	10.7	11.483	10.965	10.945	11.274	11.419	11.216	11.357	11.742	10.999	10.965	11.06	11.627	12.518	12.262	10.66	11.524	10.429	11.348
VviTIP1-1	14.457	14.762	14.317	14.016	12.268	14.011	14.282	10.468	14.954	14.817	13.562	11.314	11.029	9.817	7.711	7.941	14.656	10.9	8.202	8.224	8.478	7.513	7.397	13.949	12.106	8.485	9.719	8.025	7.313	7.744	10.839	14.261	7.796	7.615	13.145	12.857	8.131	8.124	8.191	14.614	14.97	12.696	14.158	11.659	9.506	14.032	8.418	13.951	9.334
VviTIP1-2	14.226	13.697	14.993	14.98	12.788	14.736	14.332	13.086	14.691	14.147	14.018	13.895	12.811	11.76	10.803	10.548	13.857	13.445	11.947	10.982	9.05	9.449	10.019	13.181	13.746	12.425	12.823	10.54	11.032	10.754	12.614	13.742	13.758	12.601	13.789	13.632	13.015	12.579	12.019	14.862	14.766	14.163	12.575	9.737	10.84	14.756	14.569	14.813	14.266
VviTIP1-3	13.768	13.647	13.443	13.409	14.018	12.944	13.304	13.414	13.946	13.569	14.616	13.857	13.236	9.079	8.37	8.383	13.532	13.64	13.169	11.533	8.579	8.428	8.444	12.343	12.405	11.931	11.452	8.759	8.895	8.731	8.803	12.047	12.965	11.278	14.321	14.022	14.688	14.485	13.727	14.542	14.658	14.529	13.7	12.738	11.514	14.632	11.6	14.947	11.729
VviTIP1-4	8.427	8.293	8.389	9.94	7.356	8.464	8.763	9.156	10.179	7.785	7.242	8.586	7.805	8.384	6.54	6.593	8.672	7.333	7.211	6.961	6.537	6.621	6.655	8.066	7.313	7.108	7.474	6.39	6.49	6.963	10.062	9.26	7.165	6.662	11.244	12	9.18	8.483	7.469	9.932	11.06	10.352	10.44	7.866	8.574	10.892	7.479	12.752	7.946
VviTIP2-1	14.292	13.975	14.028	14	13.723	13.958	14.397	11.651	14.824	14.552	13.282	11.98	11.377	10.382	12.396	12.663	14.537	12.207	10.883	11.118	11.35	11.94	11.78	14.127	12.459	10.929	12.272	11.865	11.946	12.819	13.616	15.063	13.302	12.953	13.656	13.528	13.46	13.221	13.797	14.318	14.622	14.038	13.763	12.731	12.79	14.682	13.473	14.259	13.566
VviTIP2-2	5.914	7.152	6.753	6.754	6.339	6.643	6.291	7.799	7.199	8.007	7.34	9.055	8.663	9.936	7.094	7.209	6.468	6.402	6.413	6.957	6.523	6.714	6.47	6.82	6.734	5.99	7.858	7.98	6.988	6.787	7.138	7.301	6.847	6.789	6.319	5.981	6.512	6.559	6.19	6.779	6.868	7.513	6.983	6.945	9.99	7.983	7.84	5.798	8.996
VviTIP2-3	6.019	6.681	6.035	6.14	5.462	5.465	5.61	5.783	5.607	6.66	6.557	7.99	7.209	7.699	5.896	6.523	5.945	5.627	5.913	6.402	6.656	6.185	5.27	6.213	6.325	5.495	7.464	6.396	5.341	5.646	5.931	6.529	5.741	5.91	5.702	5.32	5.686	5.665	5.359	5.971	6.114	7.376	6.626	6.497	8.491	7.327	6.296	5.535	7.809
VviTIP3-1	6.662	9.615	7.016	6.429	10.427	7.134	7.828	8.643	6.884	7.422	8.372	8.209	8.336	9.073	10.527	10.857	7.059	10.131	8.698	9.43	9.806	10.133	10.714	7.404	7.473	8.167	8.613	9.67	10.567	11.235	14.116	6.828	15.111	15.049	6.879	6.882	7.314	7.53	7.63	7.523	7.355	6.761	7.321	6.582	9.988	7.46	13.074	8.417	13.118
VviTIP4-1	11.762	10.462	10.627	9.614	9.05	10.283	8.614	8.386	11.891	9.816	7.585	10.356	9.516	9.626	8.07	8.214	10.177	8	7.955	9.497	9.134	8.781	8.091	9.24	7.477	7.603	9.337	8.877	8.598	7.775	12.434	13.837	7.931	7.771	9.875	9.149	7.501	8.212	7.832	10.939	9.347	9.022	11.491	8.568	12.13	9.917	7.668	11.95	9.623
VviTIP5-1	6.446	7.791	10.403	11.152	11.094	6.578	6.885	14.138	6.963	7.752	6.638	8.002	8.224	9.253	7.572	6.926	6.654	6.485	6.342	7.385	7.914	7.118	6.528	7.703	6.96	6.583	8.274	8.143	7.06	6.598	7.496	7.376	7.075	6.983	6.529	6.18	6.384	6.447	6.057	6.588	7.254	6.425	6.196	6.499	10.091	6.602	8.492	6.455	9.391
VviTIP5-2	5.673	6.283	8.013	8.411	9.041	6.059	6.473	12.209	5.881	7.071	6.101	6.993	7.93	8.5	6.738	6.222	6.301	6.309	6.06	7.468	6.934	6.431	6.287	7.951	6.109	6.361	8.195	7.479	7.075	6.453	6.373	5.618	6.329	6.562	5.724	5.932	6.171	5.882	5.92	5.841	5.996	5.987	5.927	6.48	8.903	6.403	6.398	6.177	8.818
VviXIP2-1	6.826	6.864	7.098	7.513	7.579	7.594	7.452	8.377	7.322	7.329	6.41	7.662	7.48	8.867	8.445	9.091	7.419	7.015	6.807	7.995	8.145	7.859	8.893	7.643	6.923	6.953	7.416	8.283	8.246	9.371	7.105	7.385	8.552	8.089	7.466	6.949	8.908	6.634	6.969	7.015	6.824	6.879	6.649	7.9	9.511	6.875	6.608	6.961	8.072
VviXIP2-2	11.308	12.441	9.322	9.073	9.609	10.259	12.223	9.597	10.979	11.066	8.225	9.323	8.519	9.758	7.883	7.242	7.25	8.094	8.188	9.093	8.816	8.412	7.419	12.711	8.418	7.25	8.246	7.859	7.073	7.606	6.988	8.092	8.026	7.995	10.408	9.86	8.07	8.241	8.496	10.68	11.867	11.019	10.028	11.078	10.94	10.429	10.2	9.483	8.883
[truncated: 5 more columns]

## Sheet: Table S3
MIP	Sangiovese_Pea_size	Sangiovese_Berries_touching	Sangiovese_Berries_softening	Sangiovese_Harvest	Barbera_Pea_size	Barbera_Berries_touching	Barbera_Berries_softening	Barbera_Harvest	Negroamaro_Pea_size	Negroamaro_Berries_touching	Negroamaro_Berries_softening	Negroamaro_Harvest	Refosco_Pea_size	Refosco_Berries_touching	Refosco_Berries_softening	Refosco_Harvest	Primitivo_Pea_size	Primitivo_Berries_touching	Primitivo_Berries_softening	Primitivo_Harvest	EarlyGreenGrowth_Day_T30-15	LateGreenGrowth_Day_T30-15	EarlyVeraison_Day_T30-25	LateVeraison_Day_T30-25	Ripening_Day_T30-25	EarlyGreenGrowth_Day_T20-15	LateGreenGrowth_Day_T20-15	EarlyVeraison_Day_T25-15	LateVeraison_Day_T25-15	Ripening_Day_T25-15	Tocai_Control_DAA41	Tocai_Control_DAA68	Tocai_Control_DAA93	Berry_Pericarp_PFS	Berry_Pericarp_MR	Berry_Pericarp_PHW	101.14_Leaf_T0_NotStressed	M4_Leaf_T0_NotStressed	101.14_Root_T0_NotStressed	M4_Root_T0_NotStressed	Inflorescence_Control_3dpb	Inflorescence_Control_5dpb	Inflorescence_Control_7dpb	Flower_CorintoBianco	Flower_Pedroimenes	Petiole_Control
VviNIP1-2	3.54023	2.46246	1.02177	1.28286	3.46832	1.89311	0.362103	0.443531	3.67982	3.49809	2.39336	1.47388	4.31869	3.08536	0.459707	3.46712	3.5525	2.82371	0.789679	2.29111	2.95709	2.41811	3.17959	2.75793	2.86014	2.58573	2.17412	3.26184	2.75271	2.64285	3.14023	2.16449	0.809872	2.85503	0.893452	4.16456	3.09738	2.84796	4.56771	4.8633	2.33563	2.66472	2.60508	3.95465	3.1463	3.62172
VviNIP4-1	0	0	0	0	0	0	0	0	0	0	0	0	0.0210483	0	0	0	0	0	0	0	0.0254797	0	0	0	0	0.0160272	0	0	0	0	0.0999034	0	0	0.0122852	0	0	0.566396	0.683795	0.84932	0.756568	0.052284	0.0386134	0.0695333	0.273892	1.29861	0.0345272
VviNIP5-1	4.32549	3.16124	2.74542	2.62492	4.40122	3.76677	3.75688	3.57441	3.89955	1.94789	1.06548	0.401098	3.86647	3.30412	2.6155	0.451522	3.7816	2.51609	1.95814	0.201201	3.18409	2.46239	1.69898	1.76741	0.547724	3.0802	2.63991	2.19358	2.36781	0.802887	2.98404	0.90609	0.285463	3.16292	0.831422	0.138636	2.40888	2.83628	4.57903	5.12335	5.26782	5.33376	5.0311	3.45316	3.66753	3.79252
VviNIP6-1	0.245731	0.131114	0	0.00850863	1.40123	0.753652	0.039649	0.0186446	0.62257	0.180789	0	0	0.97322	0.752259	0.03823	0	0.840716	0.688963	0.0103846	0.0128627	0.303877	0.0694902	0.0113953	0.164467	0.0478003	0.603119	0.11714	0.169291	0.0528014	0.0213673	0.125288	0.010979	0.0219914	0.44842	0.0845985	0	0.450112	1.63762	0.936537	1.32653	0.331739	0.413092	0.37195	0.339035	0.402718	1.32554
VviNIP7-1	0	0	0	0	0	0	0	0	0	0	0	0	0	0	0	0	0	0	0	0	0	0	0	0	0	0	0	0	0	0	0	0	0	0	0	0	0.714788	0.0308105	0.0967233	0.0125001	0	0	0	7.74707	6.11987	0
VviNIP8-1	2.68121	1.08778	0.0323509	0.0164865	3.00912	1.49424	0	0.00754518	2.33417	1.01869	0.00830202	0.0201585	2.00228	0.78198	0	0.00879696	4.01083	2.01073	0.0699127	0.013003	2.79742	1.5093	0	0.0264806	0.0195953	2.46923	1.93413	0	0.0579772	0	1.19854	0.022699	0	3.24262	0.0167844	0.026159	2.61336	3.07917	4.05663	4.93139	1.52325	0.960604	1.30109	2.30589	3.22394	3.73023
VviPIP1-1	5.14669	5.45271	1.22087	0.217545	5.08924	4.35592	0.291338	0.28817	5.30732	5.6843	1.95053	0.255366	5.51017	5.05472	1.18209	0.737907	3.98711	3.97083	0.335816	0.163767	6.32793	5.00087	3.75677	4.64851	1.14095	5.74721	5.7407	2.85122	5.06487	0.925347	6.48275	2.76768	0.278621	3.52876	0.273431	0.539885	3.56351	3.2093	9.84714	10.3614	5.38851	5.74716	4.38739	4.4591	4.35565	5.26792
VviPIP1-2a	3.82498	3.10166	2.30342	1.77646	4.24779	2.1826	2.12517	1.38274	4.14219	3.40898	1.38065	1.44812	3.53876	2.48498	1.80885	0.868403	3.62209	1.96781	1.52783	0.988897	3.03001	1.87768	1.2176	1.08186	0.993831	3.74509	2.34128	1.70423	1.58673	1.19947	2.69027	2.01569	1.36047	2.78637	1.00939	0.932915	3.68491	3.0656	3.80667	3.49707	5.17969	4.88788	5.18161	4.2184	4.14697	4.58829
VviPIP1-2c	0	0	0	0	0	1.16976	0.0572853	0.0338818	0	0.0350285	0	0	0.0275294	0	0	0	0	0	0	0	0	0	0	0	0	0	0	0	0	0.0658319	0	0	0.0561724	0.0431724	0	0	0.788851	0.744023	1.01355	0.970541	0	0	0	0	0	0.0866279
VviPIP1-3	10.9492	10.9821	10.6701	9.05878	10.6371	10.6134	10.4548	8.87672	10.7087	10.5356	10.5097	8.31301	10.3449	10.6343	10.2166	8.925	10.8346	10.7914	10.6884	9.61026	9.33392	9.9243	10.5501	10.3788	10.5502	9.54324	9.94844	11.1156	10.8263	10.7335	9.86152	10.7958	8.98587	10.9359	10.6144	6.85974	8.68871	8.41115	8.05747	7.56802	9.15341	9.32868	9.43994	6.78021	6.85065	9.31463
VviPIP1-4	6.65218	6.59396	5.31058	3.35875	6.13892	5.8293	5.75402	4.42887	7.27102	7.01285	4.31886	3.83539	6.80568	6.47323	5.99447	3.36236	6.71545	6.21222	5.78893	3.25927	4.73465	4.66641	5.70555	5.02674	4.3308	7.17237	6.69576	6.02331	6.17888	4.79041	5.90813	4.98549	4.13417	6.10574	3.61837	1.83816	5.22757	5.04509	5.05968	5.04445	6.71913	6.92093	6.12023	5.77087	6.44332	5.61665
VviPIP2-3	6.24899	6.36793	9.30163	7.09232	6.67897	6.72474	8.44743	5.9891	6.31498	6.74549	8.06895	6.69781	6.37338	6.52573	9.31025	6.52664	6.35966	6.75467	9.33318	7.13095	5.53586	6.19918	8.45518	8.48588	9.0491	6.82108	7.16345	9.73844	8.41546	9.45728	6.47439	8.62857	7.85692	5.95263	8.57578	6.1436	4.7024	3.80206	5.92401	6.5151	7.51797	7.2863	6.32371	6.53078	6.2644	6.97579
VviPIP2-4	7.34896	5.92156	4.81486	3.00478	7.44637	5.15967	2.42552	0.602263	8.17989	6.1923	3.32028	1.30096	7.49775	6.70357	4.75256	0.796909	7.2816	5.89661	4.13713	1.94179	5.08452	5.08357	4.68475	4.6368	1.77185	9.28502	9.10731	5.8437	6.44605	3.24377	6.41864	4.46686	3.31965	8.17161	4.60933	0.658499	3.49301	3.99026	10.3048	10.7266	7.94555	7.78865	7.42671	5.61358	5.48914	5.90221
VviPIP2-5	8.83969	8.36782	8.53971	6.15546	8.40166	7.98922	9.76006	6.82762	7.89889	7.99479	8.06736	7.01212	8.51824	7.72335	9.57286	6.95048	7.76501	7.25104	9.49548	7.13656	7.28133	6.26538	9.92914	9.39869	10.1116	7.96256	7.83747	10.6336	9.42124	10.28	7.45663	10.6522	9.31172	7.59293	8.5996	3.1413	7.00778	7.03282	6.09268	6.47691	8.54236	8.56083	8.6309	7.61395	7.86526	7.43968
VviPIP2-7	10.8822	10.7598	8.45444	8.03709	10.3034	10.1554	8.18106	6.96538	10.5809	10.3523	8.97621	7.10806	11.0855	11.3934	8.15418	6.29877	11.0622	11.1303	8.99263	8.58336	9.64564	10.0467	8.64238	9.39039	8.36946	9.93077	9.98367	8.53024	9.00479	8.27281	9.86762	8.18575	7.22551	10.8042	8.60316	3.3949	8.37249	8.04901	8.38491	8.3321	10.62	10.0719	10.7125	7.30861	7.36503	8.93732
VviSIP2-1	2.64162	3.01316	2.4073	2.26719	1.86002	2.45297	2.30394	2.76449	2.53335	2.74452	2.1844	3.26647	1.75714	2.15037	2.50753	3.88991	2.45066	2.68962	2.43455	2.58604	2.09912	2.12924	2.19574	2.23327	2.48327	1.9865	2.07361	2.72413	2.14723	2.34432	2.1254	2.43685	2.74077	1.80114	2.19275	2.66408	3.24749	3.40228	2.37493	2.4103	2.61645	2.59629	2.37767	3.00206	3.08631	2.18131
VviTIP1-1	8.91267	7.38043	2.44447	0.0702857	8.86553	7.98575	4.74164	0.240937	9.33085	8.76448	3.78664	1.4193	9.28832	8.75751	4.66254	0.24863	9.28978	8.22632	6.25303	1.67834	8.67636	8.42435	6.35476	5.35364	2.61507	9.82761	8.74815	3.93071	7.19551	2.84936	8.07179	4.23259	1.72014	9.05383	3.44142	0.33402	8.77871	8.38605	3.00913	3.0728	10.2328	9.89762	10.491	8.25427	8.46864	8.61865
VviTIP1-2	7.97875	6.73619	7.3004	5.18371	8.53453	6.46657	8.34239	6.72345	7.67936	5.64436	6.75216	3.93526	8.01306	5.96684	8.10337	4.01703	7.03195	5.23478	6.8391	6.14361	7.85163	7.64773	9.77797	8.6836	9.1001	8.78868	8.39997	10.4222	9.41286	9.50662	6.94336	8.87996	7.50128	7.37606	6.91599	2.32107	6.15032	5.04774	5.24945	5.26048	9.28358	9.4774	9.21967	6.80466	7.39585	6.58963
VviTIP1-3	6.313	5.30164	6.98758	1.90315	4.42471	3.54104	6.06871	0.824479	4.842	4.58478	6.13416	1.20081	5.10638	3.73429	7.23441	1.38382	5.16064	3.82481	7.21356	2.9365	3.43013	3.41259	5.54316	4.65174	5.60506	5.57027	4.77471	8.82787	6.86771	6.72119	4.61223	6.9089	3.11645	5.15773	6.58994	0.27629	5.96851	5.68973	5.45582	5.42402	5.58031	5.71792	5.53151	3.49023	5.22397	6.15129
VviTIP1-4	2.63269	1.11098	0.277853	0.130652	1.55832	0.519037	0.126478	0.1019	1.61848	1.0607	0.381825	0.138966	1.2645	0.941173	0.266625	0.650367	2.76214	0.877919	0.275571	0.100753	3.85793	2.67018	0.60074	0.501145	0.270788	4.55123	3.35287	0.713953	0.747529	0.140029	1.93732	0.514174	0.193874	0.943547	0	0.155811	0.92435	1.254	9.29076	9.8659	3.49932	3.45696	3.12206	1.85031	1.75574	1.85512
VviTIP2-1	8.88533	8.46873	6.45004	6.16189	9.23546	7.89433	6.45559	4.7717	8.92406	8.45014	7.35448	6.19137	9.02087	8.74237	8.29056	6.05186	9.43845	8.82881	6.90285	6.9019	8.7901	8.58343	7.68685	7.27936	6.7028	9.20801	8.7098	8.22764	8.54959	7.1078	8.45821	8.8501	6.56785	8.73426	4.73065	4.7275	7.26701	7.34601	10.1045	10.4718	7.62073	7.54818	7.71748	7.74584	7.65209	7.14268
VviTIP2-2	0	0	0	0	0	0	0	0	0	0	0	0	0	0	0	0	0	0	0	0	0.0938806	0	0	0	0	0.0468145	0	0	0	0	0	0	0	0	0	0	0.0628121	0.0982966	7.2328	7.77932	0	0	0	0.0622548	0	0
VviTIP2-3	0.00809643	0	0	0	0.00858314	0	0	0	0	0	0	0	0.0271858	0	0	0	0	0	0	0	0.0208766	0	0	0	0	0.0294428	0	0	0	0	0.022458	0	0	0	0	0	0.0904246	0.177875	6.23366	6.87797	0	0	0	0	0	0
VviTIP3-1	0.029523	0.388023	0.686803	0.323839	0	0.011802	1.55483	1.80389	0	0.174439	0.625076	1.03813	0.134467	0.222621	1.13372	1.50385	0.0206926	0.0136367	2.35101	0.186164	0.0420181	0.0300781	0.0396945	0.436316	2.2917	0	0	1.63136	0	2.77215	8.59987	6.68583	3.29278	0.22857	0.379791	1.18314	0.0593882	0.0456886	0.00931665	0.0190458	0.053011	0.0130092	0.0227229	0.499065	0.124281	0
VviTIP4-1	1.97285	2.23517	0.168424	0	5.58719	1.04808	0.712033	0.00768058	1.27028	0.303116	0.0210068	0.0664915	4.81561	2.82611	0.506829	0.0676497	4.75953	1.55115	0.175381	0.0579872	5.03849	1.68581	0	0.0778806	0.464656	5.08205	2.75724	1.25257	0.536261	0.862347	0.653767	0.0271549	0	0.874248	0	0	4.40271	3.46366	4.94721	4.19338	3.78366	2.9406	2.75433	1.22889	0.782169	5.62911
VviTIP5-1	0	0	0	0	0	0	0	0	0	0	0	0	0.0399167	0	0	0	0	0	0	0	0	0	0	0	0	0	0	0	0	0	0	0	0	0	0	0	0.0466048	0.0386455	0.0626278	0.158261	2.1174	0.713015	1.50434	0.0692163	0.1377	0
VviTIP5-2	0	0	0	0.0170796	0	0	0	0.0156355	0	0	0	0	0	0	0	0	0.0148585	0	0	0	0	0	0	0	0	0	0	0	0	0	0.123508	0	0	0.0242298	0	0.0280652	0.0147477	0.0307827	0.0495859	0.0650986	0.0857235	0.0533831	0.0783402	0	0.24942	0
VviXIP2-1	0.634532	0.256281	0.105977	0.210601	0.670342	0.205014	0.0214466	0.114397	0.467297	0.183562	0.055428	0.236718	0.832482	0.347194	0.0859125	0.140049	0.533968	0.211215	0.0431625	0.0691921	0.697	0.192267	0.0495871	0	0	0.458078	0.235783	0.0535129	0.0961897	0.19704	0.231998	0.0285502	0.0267275	0.0690082	0.0331965	0.848549	0.700479	0.33425	3.09804	3.25111	0.836398	0.781069	0.900958	0.18836	0.184276	0.113246
VviXIP2-2	4.44652	1.17862	0.156812	0.0850946	4.18075	0.637528	1.2078	1.11451	4.89695	1.8601	1.19847	0.297101	4.6538	2.53205	0.390365	0.391242	4.57075	1.49683	0.193937	0.352121	4.76129	3.7989	0.604323	0.436125	0.736932	4.63784	3.28449	1.32467	0.810307	0.69574	1.54995	1.17958	0.0553259	3.98697	1.10307	0.220012	6.78443	5.28338	0.807563	1.15866	3.19477	3.14064	3.06904	3.82721	4.14283	2.7478

## Sheet: Table S4
Gene A	Gene B	MIP	PCC	Rank A	Rank B	MR	Rank MR	Anno	Vnet	BIN	Microarray
VIT_10s0003g01830	VIT_10s0003g01830	VviNIP1-2	1	0	0	0	0	Aquaporin_NIP1;2	vv50101Channels_and_pores	34.19.3_transport.Major Intrinsic Proteins.NIP;
VIT_01s0137g00460	VIT_10s0003g01830	VviNIP1-2	0.668441	88	1	9.38083	1	RGLG2_(ring_Domain_LIGASE2)	vv50004Auxin_transport	29.5.11.4.2_protein.degradation.ubiquitin.E3.RING;
VIT_17s0000g04210	VIT_10s0003g01830	VviNIP1-2	0.655013	57	6	18.4932	2	Oleosin_OLE-5	0	11.4_lipid metabolism.TAG synthesis;
VIT_18s0001g06950	VIT_10s0003g01830	VviNIP1-2	0.623118	20	22	20.9762	3	Purine_permease_1_(PUP1)	vv10908Zeatin_biosynthesis_vv50122Porters_cat_7_to_17	34.1_transport.nucleotides;
VIT_18s0122g01170	VIT_10s0003g01830	VviNIP1-2	0.665954	449	2	29.9666	4	12-oxophytodienoate_reductase_2	vv10592alpha-Linolenic_acid_metabolism	17.7.1.5_hormone metabolism.jasmonate.synthesis-degradation.12-Oxo-PDA-reductase;
VIT_11s0016g01430	VIT_10s0003g01830	VviNIP1-2	0.658608	257	4	32.0624	5	Zinc_finger_(C3HC4-type_ring_finger)	vv60078Other_zf-C3HC4	29.5.11.4.2_protein.degradation.ubiquitin.E3.RING;
VIT_16s0039g01060	VIT_10s0003g01830	VviNIP1-2	0.655116	282	5	37.55	6	CYP89A2	0	26.1_misc.cytochrome P450;
VIT_08s0007g07520	VIT_10s0003g01830	VviNIP1-2	0.636829	144	13	43.2666	7	3-oxoacyl-[acyl-carrier-protein]_reductase,_chloroplast	vv10061Fatty_acid_biosynthesis_vv11040Biosynthesis_of_unsaturated_fatty_acids	26.22_misc.short chain dehydrogenase/reductase (SDR);
VIT_13s0067g01020	VIT_10s0003g01830	VviNIP1-2	0.63686	160	12	43.8178	8	Leucoanthocyanidin_dioxygenase	vv10941Flavonoid_biosynthesis	16.8.1_secondary metabolism.flavonoids.anthocyanins;
VIT_15s0048g01930	VIT_10s0003g01830	VviNIP1-2	0.639776	367	10	60.5805	9	ATPP2-A13	0	31.1_cell.organisation;26.16_misc.myrosinases-lectin-jacalin
VIT_16s0100g01210	VIT_10s0003g01830	VviNIP1-2	0.662239	1266	3	61.6279	10	6-phospho_3-hexuloisomerase	vv10030Pentose_phosphate	3.5_minor CHO metabolism.others;
VIT_11s0016g01520	VIT_10s0003g01830	VviNIP1-2	0.617017	129	32	64.2495	11	Phenylalanine_ammonia-lyase	vv10350Tyrosine_metabolism_vv10360Phenylalanine_metabolism_vv10910Nitrogen_metabolism_vv10940Phenylpropanoid_biosynthesis	16.2.1.1_secondary metabolism.phenylpropanoids.lignin biosynthesis.PAL;
VIT_04s0008g02000	VIT_10s0003g01830	VviNIP1-2	0.618867	160	29	68.1175	12	Unknown_protein	0	35.2_not assigned.unknown;
VIT_05s0077g00510	VIT_10s0003g01830	VviNIP1-2	0.637413	459	11	71.0563	13	Beta-fructofuranosidase	vv10052Galactose_metabolism_vv10500Starch_and_sucrose_metabolism	2.2.1.3.1_major CHO metabolism.degradation.sucrose.invertases.neutral;
VIT_16s0098g00990	VIT_10s0003g01830	VviNIP1-2	0.590197	56	91	71.3863	14	No_hit	0	35.2_not assigned.unknown;
VIT_18s0122g01160	VIT_10s0003g01830	VviNIP1-2	0.621416	265	25	81.3941	15	12-oxophytodienoate_reductase_2	vv10592alpha-Linolenic_acid_metabolism	17.7.1.5_hormone metabolism.jasmonate.synthesis-degradation.12-Oxo-PDA-reductase;
VIT_18s0122g01270	VIT_10s0003g01830	VviNIP1-2	0.612341	216	37	89.398	16	Protein_kinase_APK1B	0	29.4.1.57_protein.postranslational modification.kinase.receptor like cytoplasmatic kinase VII;
VIT_05s0020g02720	VIT_10s0003g01830	VviNIP1-2	0.56696	46	192	93.9787	17	7S_globulin_precursor,_basic	0	33.1_development.storage proteins;29.5.4_protein.degradation.aspartate protease
VIT_17s0000g09550	VIT_10s0003g01830	VviNIP1-2	0.623369	433	21	95.3572	18	CYP71A26	0	26.1_misc.cytochrome P450;
VIT_06s0080g01200	VIT_10s0003g01830	VviNIP1-2	0.608243	220	47	101.686	19	Harpin-induced_family_protein	0	20.1_stress.biotic;
VIT_14s0006g02630	VIT_10s0003g01830	VviNIP1-2	0.591845	124	87	103.865	20	Receptor-like_kinase_ARK1AS	0	30.2.20_signalling.receptor kinases.wheat LRK10 like;
VIT_08s0007g02480	VIT_10s0003g01830	VviNIP1-2	0.619843	396	28	105.3	21	Lysine_decarboxylase-like_protein	vv10908Zeatin_biosynthesis	13.2.3.5.1_mino acid metabolism.degradation.aspartate family.lysine.lysine decarboxylase;
VIT_18s0001g06910	VIT_10s0003g01830	VviNIP1-2	0.576303	79	141	105.541	22	Purine_permease_1_PUP1	vv10908Zeatin_biosynthesis_vv50122Porters_cat_7_to_17	34.1_transport.nucleotides;
VIT_05s0077g02000	VIT_10s0003g01830	VviNIP1-2	0.618141	366	31	106.518	23	Epoxide_hydrolase	0	26.1_misc.misc2;
VIT_08s0007g04570	VIT_10s0003g01830	VviNIP1-2	0.592138	141	86	110.118	24	UGT73D1_(UDP-glucosyl_transferase_73D1);_UDP-glycosyltransferase	0	26.2_misc.UDP glucosyl and glucoronyl transferases;
VIT_05s0049g01420	VIT_10s0003g01830	VviNIP1-2	0.598988	191	65	111.423	25	Peroxisomal_membrane_protein_PMP22	0	35.1_not assigned.no ontology;
VIT_11s0016g04760	VIT_10s0003g01830	VviNIP1-2	0.63196	709	18	112.969	26	Unknown_protein	0	35.2_not assigned.unknown;
VIT_09s0002g03450	VIT_10s0003g01830	VviNIP1-2	0.616247	455	34	124.378	27	Taurine_dioxygenase	vv10272Cysteine_metabolism	35.2_not assigned.unknown;
VIT_00s0181g00010	VIT_10s0003g01830	VviNIP1-2	0.631529	824	19	125.124	28	Sugar_transporter_1	vv50121Porters_cat_1_to_6	34.2_transport.sugars;
VIT_12s0028g01030	VIT_10s0003g01830	VviNIP1-2	0.57459	112	145	127.436	29	Unknown	0	35.2_not assigned.unknown;
VIT_08s0007g02520	VIT_10s0003g01830	VviNIP1-2	0.621769	695	24	129.151	30	Unknown	0	35.2_not assigned.unknown;
VIT_11s0016g02480	VIT_10s0003g01830	VviNIP1-2	0.640026	2052	9	135.897	31	2,3-diketo-5-methylthio-1-phosphopentane_phosphatase	0	29.4_protein.postranslational modification;26.13_misc.acid and other phosphatases
VIT_04s0044g00790	VIT_10s0003g01830	VviNIP1-2	0.604593	347	57	140.638	32	Cellulose_synthase_CSLE1	vv40006Cell_wall	35.2_not assigned.unknown;
VIT_02s0025g02560	VIT_10s0003g01830	VviNIP1-2	0.571999	130	163	145.568	33	O-succinylhomoserine_sulfhydrylase	vv10271Methionine_metabolism_vv10272Cysteine_metabolism_vv10450Selenoamino_acid_metabolism_vv10920Sulfur_metabolism	13.2.3.4.1_amino acid metabolism.degradation.aspartate family.methionine.methionine gamma-lyase;
VIT_12s0059g01640	VIT_10s0003g01830	VviNIP1-2	0.56102	97	230	149.365	34	Unknown_protein	0	35.2_not assigned.unknown;
VIT_18s0001g04930	VIT_10s0003g01830	VviNIP1-2	0.62693	1200	20	154.919	35	Sulfate_transporter_1.3	vv50124Porters_cat_30_to_64	34.6_transport.sulphate;
VIT_09s0002g06770	VIT_10s0003g01830	VviNIP1-2	0.570416	141	172	155.731	36	Unknown_protein	0	35.2_not assigned.unknown;
VIT_19s0014g02850	VIT_10s0003g01830	VviNIP1-2	0.595571	330	78	160.437	37	Dynein_light_subunit_lc6,_flagellar_outer_arm	vv44810Regulation_of_actin_cytoskeleton	31.1_cell.organisation;
VIT_18s0001g10520	VIT_10s0003g01830	VviNIP1-2	0.647607	3795	7	162.988	38	Sterol_carrier_protein_2	vv44146Peroxisome	11.8_lipid metabolism.exotics(steroids, squalene etc);
VIT_09s0002g00540	VIT_10s0003g01830	VviNIP1-2	0.567666	142	191	164.688	39	Lipase_GDSL_1	0	26.28_misc.GDSL-motif lipase;
VIT_06s0004g04960	VIT_10s0003g01830	VviNIP1-2	0.622142	1205	23	166.478	40	Scarecrow-like_transcription_factor_14_SCL14	vv60032GRAS	27.3.21_RNA.regulation of transcription.GRAS transcription factor family;
VIT_00s0531g00060	VIT_10s0003g01830	VviNIP1-2	0.570894	172	169	170.493	41	Cellulose_synthase_CSLE1	vv40006Cell_wall	10.2.1_cell wall.cellulose synthesis.cellulose synthase;
VIT_18s0001g09650	VIT_10s0003g01830	VviNIP1-2	0.614869	831	35	170.543	42	CYP81E1	vv10943Isoflavonoid_biosynthesis	26.1_misc.cytochrome P450;
VIT_13s0067g00240	VIT_10s0003g01830	VviNIP1-2	0.558052	117	261	174.748	43	Binding	0	35.2_not assigned.unknown;
VIT_04s0023g02100	VIT_10s0003g01830	VviNIP1-2	0.572463	204	159	180.1	44	Unknown	0	28.99_DNA.unspecified;
VIT_17s0000g05680	VIT_10s0003g01830	VviNIP1-2	0.635314	2221	15	182.524	45	Band_7_family	vv50108Accessory_factors_involved_in_transport	35.1_not assigned.no ontology;
VIT_01s0137g00730	VIT_10s0003g01830	VviNIP1-2	0.608958	844	44	192.707	46	Acetylcholinesterase	vv10564Glycerophospholipid_metabolism	26.28_misc.GDSL-motif lipase;
VIT_16s0148g00150	VIT_10s0003g01830	VviNIP1-2	0.587893	408	97	198.937	47	Receptor-like_kinase_ARK1AS	0	30.2.20_signalling.receptor kinases.wheat LRK10 like;30.2.16_signalling.receptor kinases.Catharanthus roseus-like RLK1;30.2.15_signalling.receptor kinases.thaumatin like;11.9.3.3_lipid metabolism.lipid degradation.lysophospholipases.glycerophosphodiester phosphodiesterase
VIT_01s0011g02080	VIT_10s0003g01830	VviNIP1-2	0.598135	632	68	207.307	48	Ribosomal_protein_L36a/L44_(RPL36aB)_60S	vv23010Ribosome	29.2.1.2.2.536_protein.synthesis.ribosomal protein.eukaryotic.60S subunit.L36A;
VIT_05s0049g00400	VIT_10s0003g01830	VviNIP1-2	0.55982	184	242	211.017	49	Desacetoxyvindoline_4-hydroxylase	vv10902Monoterpenoid_biosynthesis	21.2_redox.ascorbate and glutathione;17.5.1_hormone metabolism.ethylene.synthesis-degradation
VIT_07s0031g00160	VIT_10s0003g01830	VviNIP1-2	0.64464	5683	8	213.223	50	Ubiquitin-conjugating_enzyme_E2_I	vv23013RNA_transport_vv24120Ubiquitin_mediated_proteolysis	29.5.11.3_protein.degradation.ubiquitin.E2;
VIT_05s0020g03690	VIT_10s0003g01830	VviNIP1-2	0.592675	553	84	215.527	51	GCN5_N-acetyltransferase_(GNAT)	vv60082GNAT	26.24_misc.GCN5-related N-acetyltransferase;
VIT_08s0007g02260	VIT_10s0003g01830	VviNIP1-2	0.551126	143	330	217.233	52	Carboxylic_ester_hydrolase	0	26.28_misc.GDSL-motif lipase;
VIT_06s0009g01070	VIT_10s0003g01830	VviNIP1-2	0.633204	2776	17	217.237	53	Unknown_protein	0	35.2_not assigned.unknown;
VIT_12s0059g01580	VIT_10s0003g01830	VviNIP1-2	0.582038	436	114	222.944	54	Unknown	0	35.1_not assigned.no ontology;
VIT_10s0003g03830	VIT_10s0003g01830	VviNIP1-2	0.620728	1996	26	227.807	55	S-2-hydroxy-acid_oxidase,_peroxisomal	vv10630Glyoxylate_and_dicarboxylate_metabolism_vv44146Peroxisome	1.2.2_PS.photorespiration.glycolate oxydase;
VIT_06s0004g01910	VIT_10s0003g01830	VviNIP1-2	0.636534	3733	14	228.609	56	ADP,ATP_carrier_protein	vv50123Porters_cat_18_to_29	34.14_transport.unspecified cations;34.8_transport.metabolite transporters at the envelope membrane
VIT_06s0004g05070	VIT_10s0003g01830	VviNIP1-2	0.583712	491	108	230.278	57	Zinc_transporter_(ZIP2)	vv50121Porters_cat_1_to_6	34.12_transport.metal;
VIT_18s0001g08770	VIT_10s0003g01830	VviNIP1-2	0.611094	1352	40	232.551	58	CF9	0	35.2_not assigned.unknown;
VIT_00s1328g00020	VIT_10s0003g01830	VviNIP1-2	0.608513	1216	46	236.508	59	Phytosulfokines_PSK4	0	35.2_not assigned.unknown;
VIT_01s0244g00170	VIT_10s0003g01830	VviNIP1-2	0.61879	1893	30	238.307	60	Cytokinin-repressed_protein_CR9	vv30007Cytokinin_signaling	30.11_signalling.light;
VIT_09s0002g03610	VIT_10s0003g01830	VviNIP1-2	0.596359	809	73	243.016	61	MYB_divaricata	vv30009Flower_development_vv60044MYB	27.3.26_RNA.regulation of transcription.MYB-related transcription factor family;
VIT_13s0067g01680	VIT_10s0003g01830	VviNIP1-2	0.610713	1536	41	250.95	62	Unknown_protein	0	35.2_not assigned.unknown;
VIT_16s0098g00940	VIT_10s0003g01830	VviNIP1-2	0.595884	938	76	266.998	63	Plastid-specific_30S_ribosomal_protein_1	0	29.2.1.1.1.1.530_protein.synthesis.ribosomal protein.prokaryotic.chloroplast.30S subunit.S30A;
VIT_19s0090g00360	VIT_10s0003g01830	VviNIP1-2	0.545094	174	412	267.746	64	Unknown	0	35.2_not assigned.unknown;
VIT_10s0003g01600	VIT_10s0003g01830	VviNIP1-2	0.57765	526	137	268.444	65	WRKY_DNA-binding_protein_65	vv60066WRKY	27.3.32_RNA.regulation of transcription.WRKY domain transcription factor family;
VIT_00s0231g00040	VIT_10s0003g01830	VviNIP1-2	0.596526	1006	72	269.132	66	RPM1-interacting_protein_4	vv34626Plant-pathogen_interaction	20.1_stress.biotic;
VIT_19s0014g02890	VIT_10s0003g01830	VviNIP1-2	0.633899	4559	16	270.081	67	Thioredoxin_M-type_2	0	21.1_redox.thioredoxin;
VIT_00s0301g00080	VIT_10s0003g01830	VviNIP1-2	0.560183	312	236	271.352	68	No_hit	0	35.2_not assigned.unknown;
VIT_06s0004g04810	VIT_10s0003g01830	VviNIP1-2	0.620428	2791	27	274.512	69	Protein_kinase_APK1A	0	29.4.1.57_protein.postranslational modification.kinase.receptor like cytoplasmatic kinase VII;
VIT_10s0003g00780	VIT_10s0003g01830	VviNIP1-2	0.60465	1392	56	279.199	70	Glutamate_receptor_3.4	vv50101Channels_and_pores	30.1_signalling.in sugar and nutrient physiology;
VIT_18s0001g06940	VIT_10s0003g01830	VviNIP1-2	0.549352	220	355	279.464	71	Purine_permease_1_(PUP1)	vv10908Zeatin_biosynthesis_vv50122Porters_cat_7_to_17	34.1_transport.nucleotides;
VIT_09s0002g03540	VIT_10s0003g01830	VviNIP1-2	0.605646	1545	52	283.443	72	MYB_divaricata	vv30009Flower_development_vv60044MYB	27.3.26_RNA.regulation of transcription.MYB-related transcription factor family;
VIT_00s0425g00020	VIT_10s0003g01830	VviNIP1-2	0.560988	351	231	284.747	73	Brassinosteroid_insensitive_1-associated_receptor_kinase_1	vv30005Brassinosteroids_signaling_vv34626Plant-pathogen_interaction	35.2_not assigned.unknown;
VIT_17s0000g09570	VIT_10s0003g01830	VviNIP1-2	0.569728	480	177	291.479	74	CYP71A26	vv10902Monoterpenoid_biosynthesis	26.1_misc.cytochrome P450;
VIT_07s0005g04620	VIT_10s0003g01830	VviNIP1-2	0.562468	403	217	295.721	75	Unknown	0	35.2_not assigned.unknown;
VIT_18s0001g10800	VIT_10s0003g01830	VviNIP1-2	0.572731	559	157	296.248	76	Carboxylesterase_CXE	0	11.9.3.2_lipid metabolism.lipid degradation.lysophospholipases.carboxylesterase;
VIT_16s0039g01070	VIT_10s0003g01830	VviNIP1-2	0.562688	414	216	299.038	77	Glutathione_S-transferase_25_GSTU7	vv10480Glutathione_metabolism	26.9_misc.glutathione S transferases;
VIT_05s0020g03710	VIT_10s0003g01830	VviNIP1-2	0.578052	719	132	308.071	78	GCN5_N-acetyltransferase_(GNAT)	vv60082GNAT	26.24_misc.GCN5-related N-acetyltransferase;
VIT_14s0066g00810	VIT_10s0003g01830	VviNIP1-2	0.57328	616	155	308.998	79	Raffinose_synthase	vv10052Galactose_metabolism	3.1.2.1_minor CHO metabolism.raffinose family.raffinose synthases.known;
VIT_18s0001g06790	VIT_10s0003g01830	VviNIP1-2	0.571893	587	164	310.271	80	Ripening_regulated_protein_DDTFR18	vv50125Porters_cat_66_to_94	34.99_transport.misc;33.99_development.unspecified
VIT_16s0022g00630	VIT_10s0003g01830	VviNIP1-2	0.596821	1367	71	311.54	81	ABC_transporter_E_member_1	vv52010ABC_transporters	35.2_not assigned.unknown;
VIT_18s0117g00300	VIT_10s0003g01830	VviNIP1-2	0.549433	283	353	316.068	82	Coatomer_protein_complex,_subunit_beta_2	vv50110Protein_coat	31.4_cell.vesicle transport;
VIT_12s0034g01240	VIT_10s0003g01830	VviNIP1-2	0.604748	1833	55	317.514	83	GNS1/SUR4_membrane	0	11.8.1_lipid metabolism.exotics (steroids, squalene etc).sphingolipids;
VIT_11s0016g01720	VIT_10s0003g01830	VviNIP1-2	0.607124	2132	48	319.9	84	Threonine_synthase	vv10260Glycine_serine_and_threonine_metabolism_vv10750Vitamin_B6_metabolism	13.1.3.2.1_amino acid metabolism.synthesis.aspartate family.threonine.threonine synthase;
VIT_05s0020g03010	VIT_10s0003g01830	VviNIP1-2	0.599093	1619	64	321.894	85	Carboxylesterase_CXE	0	11.9.3.2_lipid metabolism.lipid degradation.lysophospholipases.carboxylesterase;
VIT_00s1217g00020	VIT_10s0003g01830	VviNIP1-2	0.581252	906	117	325.579	86	Unknown	0	35.2_not assigned.unknown;
VIT_00s0477g00040	VIT_10s0003g01830	VviNIP1-2	0.585129	1083	104	335.607	87	Clathrin_assembly_protein_16	vv50110Protein_coat	35.1.21_not assigned.no ontology.epsin N-terminal homology (ENTH) domain-containing protein;
VIT_04s0008g07190	VIT_10s0003g01830	VviNIP1-2	0.548459	312	364	336.999	88	No_hit	0	35.2_not assigned.unknown;
VIT_12s0055g01150	VIT_10s0003g01830	VviNIP1-2	0.605728	2345	51	345.825	89	Brassinosteroid_insensitive_1-associated_receptor_kinase_1	vv30005Brassinosteroids_signaling_vv34626Plant-pathogen_interaction	30.2.2_signalling.receptor kinases.leucine rich repeat II;17.3.2.99_hormone metabolism.brassinosteroid.signal transduction.other
VIT_16s0100g00220	VIT_10s0003g01830	VviNIP1-2	0.543281	286	436	353.123	90	No_hit	0	35.2_not assigned.unknown;
VIT_06s0004g01610	VIT_10s0003g01830	VviNIP1-2	0.612731	3475	36	353.695	91	Ethylene-insensitive33_(EIL3)	vv30008Ethylene_signaling_vv60027EIL	27.3.19_RNA.regulation of transcription.EIN3-like(EIL) transcription factor family;
VIT_09s0002g03340	VIT_10s0003g01830	VviNIP1-2	0.52765	207	632	361.696	92	Unknown	0	35.2_not assigned.unknown;
VIT_04s0210g00140	VIT_10s0003g01830	VviNIP1-2	0.579901	1082	123	364.81	93	AMP-dependent_synthetase_and_ligase	0	11.1.8_lipid metabolism.FA synthesis and FA elongation.acyl coa ligase;
VIT_00s0261g00020	VIT_10s0003g01830	VviNIP1-2	0.583398	1225	109	365.411	94	Unknown_protein	0	27.3.69_RNA.regulation of transcription.SET-domain transcriptional regulator family;
VIT_19s0090g01040	VIT_10s0003g01830	VviNIP1-2	0.505392	125	1087	368.612	95	No_hit	0	35.2_not assigned.unknown;
VIT_17s0000g09170	VIT_10s0003g01830	VviNIP1-2	0.568419	731	186	368.736	96	Receptor_lectin_kinase	0	30.2.99_signalling.receptor kinases.misc;
VIT_11s0149g00280	VIT_10s0003g01830	VviNIP1-2	0.563257	674	211	377.113	97	Chitinase_A	vv10530Aminosugars_metabolism	20.1_stress.biotic;
VIT_11s0016g04840	VIT_10s0003g01830	VviNIP1-2	0.588708	1497	95	377.114	98	Avr9/Cf-9_rapidly_elicited_protein_11	0	30.2.99_signalling.receptor kinases.misc;
VIT_03s0017g01140	VIT_10s0003g01830	VviNIP1-2	0.576089	996	143	377.396	99	Cis-zeatin_O-beta-D-glucosyltransferase	vv10908Zeatin_biosynthesis	26.2_misc.UDP glucosyl and glucoronyl transferases;17.4.1_hormone metabolism.cytokinin.synthesis-degradation
VIT_01s0146g00480	VIT_10s0003g01830	VviNIP1-2	0.555173	501	291	381.826	100	TIFY_9_(Jasmonate_ZIM_domain-containing_protein_10)	vv30011Jasmonate_signaling_vv60069ZIM	35.2_not assigned.unknown;
VIT_14s0006g01540	VIT_14s0006g01540	VviNIP4-1	1	0	0	0	0	Aquaporin_NIP4;1	vv50101Channels_and_pores	34.19.99_transport.Major Intrinsic Proteins.unspecified;34.19.3_transport.Major Intrinsic Proteins.NIP
VIT_10s0092g00030	VIT_14s0006g01540	VviNIP4-1	0.922772	4	1	2	1	Basic_helix-loop-helix_(bHLH)_family	vv60011BHLH	27.3.6_RNA.regulation of transcription.bHLH,Basic Helix-Loop-Helix family;
VIT_03s0038g03700	VIT_14s0006g01540	VviNIP4-1	0.919532	3	3	3	2	Zinc_finger_(C2H2_type)_family	vv60017C2H2	27.3.11_RNA.regulation of transcription.C2H2 zinc finger family;
VIT_19s0014g03280	VIT_14s0006g01540	VviNIP4-1	0.913441	2	5	3.16228	3	ABC_transporter_G_member_3	vv52010ABC_transporters	34.16_transport.ABC transporters and multidrug resistance systems;
VIT_06s0009g01820	VIT_14s0006g01540	VviNIP4-1	0.920285	8	2	4	4	Invertase,_neutral/alkaline	vv10052Galactose_metabolism_vv10500Starch_and_sucrose_metabolism	2.2.1.3.1_major CHO metabolism.degradation.sucrose.invertases.neutral;
VIT_14s0081g00750	VIT_14s0006g01540	VviNIP4-1	0.901264	2	9	4.24264	5	No_hit	0	35.2_not assigned.unknown;
VIT_05s0077g01380	VIT_14s0006g01540	VviNIP4-1	0.919036	11	4	6.63325	6	Unknown	0	35.2_not assigned.unknown;
VIT_06s0009g01830	VIT_14s0006g01540	VviNIP4-1	0.9108	8	6	6.9282	7	Invertase,_neutral/alkaline	vv10052Galactose_metabolism_vv10500Starch_and_sucrose_metabolism	2.2.1.3.1_major CHO metabolism.degradation.sucrose.invertases.neutral;
VIT_14s0066g00910	VIT_14s0006g01540	VviNIP4-1	0.896027	6	11	8.12404	8	RKF2_(receptor-like_serine/threonine_kinase_2)	0	30.2.17_signalling.receptor kinases.DUF 26;
VIT_12s0059g02680	VIT_14s0006g01540	VviNIP4-1	0.882062	3	25	8.66025	9	formin_homology_2_domain-containing_protein_5	vv44810Regulation_of_actin_cytoskeleton	35.1.20_not assigned.no ontology.formin homology 2 domain-containing protein;
VIT_11s0037g01330	VIT_14s0006g01540	VviNIP4-1	0.87366	2	42	9.16515	10	No_hit	0	35.2_not assigned.unknown;
VIT_05s0020g03100	VIT_14s0006g01540	VviNIP4-1	0.879173	3	34	10.0995	11	Sugar_transport_protein_8_(STP8)	vv50121Porters_cat_1_to_6	34.2_transport.sugars;
VIT_06s0004g05590	VIT_14s0006g01540	VviNIP4-1	0.88193	7	26	13.4907	12	Subtilisin_protease_C1	0	29.5.1_protein.degradation.subtilases;
VIT_02s0087g00230	VIT_14s0006g01540	VviNIP4-1	0.882208	9	23	14.3875	13	Constitutive_disease_resistance_1	0	29.5.4_protein.degradation.aspartate protease;27.3.99_RNA.regulation of transcription.unclassified
VIT_12s0035g00630	VIT_14s0006g01540	VviNIP4-1	0.880275	8	30	15.4919	14	Phytochelatin_synthetase	vv10251Glutamate_metabolism	10.2.2_cell wall.cellulose synthesis.COBRA;
VIT_18s0117g00010	VIT_14s0006g01540	VviNIP4-1	0.881605	9	27	15.5885	15	V-type_H+-transporting_ATPase_subunit_G	vv10190Oxidative_phosphorylation_vv44145Phagosome_vv50131Primary_active_transporter_cat_A2_to_A4	34.1_transport.p- and v-ATPases;
VIT_12s0059g02060	VIT_14s0006g01540	VviNIP4-1	0.909379	37	7	16.0935	16	Syntaxin_1B/2/3/4	vv24130SNARE_interactions_in_vesicular_transport_vv50101Channels_and_pores	31.4_cell.vesicle transport;
VIT_08s0007g02060	VIT_14s0006g01540	VviNIP4-1	0.877682	9	36	18	17	No_hit	0	35.2_not assigned.unknown;
VIT_11s0016g00680	VIT_14s0006g01540	VviNIP4-1	0.868463	6	56	18.3303	18	Beta-galactosidase	vv10052Galactose_metabolism_vv10511N-Glycan_degradation_vv10600Sphingolipid_metabolism	26.3.2_misc.gluco-, galacto- and mannosidases.beta-galactosidase;
VIT_01s0011g03260	VIT_14s0006g01540	VviNIP4-1	0.894192	26	13	18.3848	19	Fw2.2_ORFX	0	35.1_not assigned.no ontology;
VIT_13s0019g03250	VIT_14s0006g01540	VviNIP4-1	0.902052	48	8	19.5959	20	Auxin-independent_growth_promoter	0	17.2.3_hormone metabolism.auxin.induced-regulated-responsive-activated;
VIT_16s0013g00530	VIT_14s0006g01540	VviNIP4-1	0.897363	42	10	20.4939	21	No_hit	0	35.2_not assigned.unknown;
VIT_15s0046g01800	VIT_14s0006g01540	VviNIP4-1	0.889561	27	18	22.0454	22	MATE_efflux_family_protein	vv50125Porters_cat_66_to_94	34.99_transport.misc;
VIT_05s0077g00970	VIT_14s0006g01540	VviNIP4-1	0.895261	52	12	24.98	23	feronia_receptor-like_kinase	0	30.2.16_signalling.receptor kinases.Catharanthus roseus-like RLK1;
VIT_02s0025g03980	VIT_14s0006g01540	VviNIP4-1	0.889232	33	19	25.04	24	LIM_domain_containing_protein	vv60040LIM	33.99_development.unspecified;27.3.50_RNA.regulation of transcription.General Transcription
VIT_17s0000g04530	VIT_14s0006g01540	VviNIP4-1	0.842322	5	137	26.1725	25	TET8_(tetraspanin8)	0	33.99_development.unspecified;
VIT_00s0824g00010	VIT_14s0006g01540	VviNIP4-1	0.882087	29	24	26.3818	26	Hexokinase-like_protein	vv10010Glycolysis_vv10051Fructose_and_mannose_metabolism_vv10052Galactose_metabolism_vv10500Starch_and_sucrose_metabolism_vv10530Aminosugars_metabolism	2.2.1.4_major CHO metabolism.degradation.sucrose.hexokinase;
VIT_17s0000g04290	VIT_14s0006g01540	VviNIP4-1	0.888105	36	20	26.8328	27	Phosphoprotein_NtEPc	0	26.19_misc.plastocyanin-like;
VIT_00s0577g00030	VIT_14s0006g01540	VviNIP4-1	0.892377	59	14	28.7402	28	Cation/hydrogen_exchanger_28_(CHX28)	vv50124Porters_cat_30_to_64	34.12_transport.metal;
VIT_13s0064g00780	VIT_14s0006g01540	VviNIP4-1	0.891947	52	16	28.8444	29	Polygalacturonase_GH28	vv40006Cell_wall	10.6.3_cell wall.degradation.pectate lyases and polygalacturonases;
VIT_09s0018g01330	VIT_14s0006g01540	VviNIP4-1	0.891734	49	17	28.8617	30	fasciclin_arabinogalactan-protein_(FLA14)	vv40006Cell_wall	10.5.1.1_cell wall.cell wall proteins.AGPs.AGP;
VIT_07s0005g02150	VIT_14s0006g01540	VviNIP4-1	0.883161	41	22	30.0333	31	TPA:_class_III_peroxidase_70_precursor	vv10360Phenylalanine_metabolism_vv10680Methane_metabolism	26.12_misc.peroxidases;26.9_misc.glutathione S transferases;20.2.2_stress.abiotic.cold;
VIT_00s0288g00050	VIT_14s0006g01540	VviNIP4-1	0.884509	46	21	31.0805	32	V-type_H+-transporting_ATPase_subunit_G	vv10190Oxidative_phosphorylation_vv44145Phagosome_vv50131Primary_active_transporter_cat_A2_to_A4	34.1_transport.p- and v-ATPases;
VIT_09s0002g07200	VIT_14s0006g01540	VviNIP4-1	0.880753	42	28	34.2929	33	Glycosyl_hydrolase_family_28_protein	0	10.6.3_cell wall.degradation.pectate lyases and polygalacturonases;
VIT_14s0066g02460	VIT_14s0006g01540	VviNIP4-1	0.892057	79	15	34.4238	34	Lateral_organ_boundaries_domain_family_protein_(LBD27)	vv60007AS2	27.3.37_RNA.regulation of transcription.AS2,Lateral Organ Boundaries Gene Family;
VIT_09s0002g05300	VIT_14s0006g01540	VviNIP4-1	0.86536	19	63	34.5977	35	Gibberellin_3beta-hydroxylase3	vv10904Diterpenoid_biosynthesis_vv30001ABA_signaling	17.6.1.12_hormone metabolism.gibberelin.synthesis-degradation.GA3 oxidase;
VIT_06s0061g01270	VIT_14s0006g01540	VviNIP4-1	0.84526	10	126	35.4965	36	DEMETER_protein	0	28.2_DNA.repair;27.3.34_RNA.regulation of transcription.Orphan family
VIT_13s0019g04970	VIT_14s0006g01540	VviNIP4-1	0.875816	39	40	39.4968	37	Nodulin	0	33.99_development.unspecified;
VIT_07s0151g00670	VIT_14s0006g01540	VviNIP4-1	0.879438	53	33	41.821	38	No_hit	0	35.2_not assigned.unknown;
VIT_09s0054g00670	VIT_14s0006g01540	VviNIP4-1	0.870429	35	51	42.2493	39	Auxin-regulated_protein	vv30003Auxin_signaling	29.5_protein.degradation;17.2.3_hormone metabolism.auxin.induced-regulated-responsive-activated
VIT_09s0070g00390	VIT_14s0006g01540	VviNIP4-1	0.834012	11	173	43.6234	40	TMM_(too_many_mouths)	0	10.5.3_cell wall.cell wall proteins.LRR;
VIT_00s0203g00130	VIT_14s0006g01540	VviNIP4-1	0.864933	32	64	45.2548	41	Equilibrative_nucleoside_transporter_ENT3	vv10908Zeatin_biosynthesis_vv50124Porters_cat_30_to_64	34.14_transport.unspecified cations;
VIT_04s0023g00450	VIT_14s0006g01540	VviNIP4-1	0.879855	67	31	45.5741	42	Auxin_efflux_carrier_protein_8	vv50004Auxin_transport_vv50125Porters_cat_66_to_94	17.2.2_hormone metabolism.auxin.signal transduction;
VIT_03s0132g00440	VIT_14s0006g01540	VviNIP4-1	0.846212	17	124	45.913	43	Hexokinase-3	vv10010Glycolysis_vv10051Fructose_and_mannose_metabolism_vv10052Galactose_metabolism_vv10500Starch_and_sucrose_metabolism_vv10530Aminosugars_metabolism	35.2_not assigned.unknown;
VIT_03s0038g00510	VIT_14s0006g01540	VviNIP4-1	0.873612	50	43	46.3681	44	Unknown_protein	0	35.2_not assigned.unknown;
VIT_01s0011g00800	VIT_14s0006g01540	VviNIP4-1	0.853769	25	89	47.1699	45	Beta-D-glucosidase	vv10460Cyanoamino_acid_metabolism_vv10500Starch_and_sucrose_metabolism_vv10902Monoterpenoid_biosynthesis_vv40006Cell_wall	26.3_misc.gluco-, galacto- and mannosidases;10.6.1_cell wall.degradation.cellulases and beta -1,4-glucanases
VIT_06s0004g07470	VIT_14s0006g01540	VviNIP4-1	0.878132	64	35	47.3286	46	Cation/hydrogen_exchanger_(CHX15)	vv50124Porters_cat_30_to_64	34.12_transport.metal;
VIT_16s0022g00330	VIT_14s0006g01540	VviNIP4-1	0.877499	65	37	49.0408	47	Aquaporin_TIP5;1	vv50101Channels_and_pores	34.19.2_transport.Major Intrinsic Proteins.TIP;
VIT_14s0036g01040	VIT_14s0006g01540	VviNIP4-1	0.861793	33	73	49.0816	48	Beta-D-glucosidase	vv10460Cyanoamino_acid_metabolism_vv10500Starch_and_sucrose_metabolism_vv10902Monoterpenoid_biosynthesis_vv40006Cell_wall	26.3_misc.gluco-, galacto- and mannosidases;10.6.1_cell wall.degradation.cellulases and beta -1,4-glucanases
VIT_14s0006g03270	VIT_14s0006g01540	VviNIP4-1	0.832341	13	187	49.3052	49	Histone_acetyltransferase_HAC5	vv60060TAZ	27.3.54_RNA.regulation of transcription.Histone acetyltransferases;
VIT_11s0016g04100	VIT_14s0006g01540	VviNIP4-1	0.873515	58	44	50.5173	50	Sec7_domain-containing_protein	0	33.99_development.unspecified;
VIT_18s0001g10110	VIT_14s0006g01540	VviNIP4-1	0.873146	58	45	51.0882	51	Betanidin-5-O-glucosyltransferase	vv10350Tyrosine_metabolism	26.2_misc.UDP glucosyl and glucoronyl transferases;20.1_stress.biotic;16.8.4.2_secondary metabolism.flavonoids.flavonols.flavonol 3-O-glycosyltransferase;
VIT_07s0005g06450	VIT_14s0006g01540	VviNIP4-1	0.876935	74	39	53.7215	52	Protein_kinase	0	29.4.1.57_protein.postranslational modification.kinase.receptor like cytoplasmatic kinase VII;
VIT_14s0030g02140	VIT_14s0006g01540	VviNIP4-1	0.877034	84	38	56.4978	53	Cellulose_synthase_CSLD1	vv40006Cell_wall	10.2.1_cell wall.cellulose synthesis.cellulose synthase;
VIT_12s0059g01330	VIT_14s0006g01540	VviNIP4-1	0.874639	78	41	56.5509	54	Clathrin_assembly_protein_5	vv50110Protein_coat	35.1.21_not assigned.no ontology.epsin N-terminal homology (ENTH) domain-containing protein;
VIT_08s0058g01200	VIT_14s0006g01540	VviNIP4-1	0.880655	123	29	59.7244	55	Alpha-expansin_2	vv30003Auxin_signaling	10.7_cell wall.modification;
VIT_09s0002g05830	VIT_14s0006g01540	VviNIP4-1	0.86909	67	54	60.1498	56	RPS5_(resistant_to_p._syringae_5)	vv34627R_proteins_from_Plant-pathogen_interaction	20.1.7_stress.biotic.PR-proteins;20.1_stress.biotic
VIT_07s0031g01510	VIT_14s0006g01540	VviNIP4-1	0.870994	74	49	60.2163	57	Unknown_protein	0	35.2_not assigned.unknown;
VIT_04s0023g01510	VIT_14s0006g01540	VviNIP4-1	0.868731	69	55	61.6036	58	DUF620	0	35.2_not assigned.unknown;
VIT_10s0003g02560	VIT_14s0006g01540	VviNIP4-1	0.879567	119	32	61.709	59	ABC_transporter_B_member_14	vv52010ABC_transporters	34.16_transport.ABC transporters and multidrug resistance systems;
VIT_04s0069g00830	VIT_14s0006g01540	VviNIP4-1	0.863886	60	67	63.4035	60	DTDP-D-glucose_4,6-dehydratase	vv10520Nucleotide_sugars_metabolism	10.1.10_cell wall.precursor synthesis.RHM;
VIT_12s0028g03460	VIT_14s0006g01540	VviNIP4-1	0.867561	70	59	64.2651	61	RALFL4_(RALF-like_4)	0	30.8_signalling.misc;
VIT_07s0151g01120	VIT_14s0006g01540	VviNIP4-1	0.852915	46	91	64.6993	62	Plastocyanin_domain-containing_protein	vv10195Photosynthesis_vv50113Thylakoid_targeting_pathway	26.19_misc.plastocyanin-like;
VIT_04s0008g05370	VIT_14s0006g01540	VviNIP4-1	0.834647	26	169	66.2873	63	Serine_hydrolase_[Vitis_vinifera]	vv10260Glycine_serine_and_threonine_metabolism	24_Biodegradation of Xenobiotics;11.9.3.2_lipid metabolism.lipid degradation.lysophospholipases.carboxylesterase
VIT_09s0054g00730	VIT_14s0006g01540	VviNIP4-1	0.871621	98	48	68.5857	64	Auxin-induced_SAUR	vv30003Auxin_signaling	29.5_protein.degradation;17.2.3_hormone metabolism.auxin.induced-regulated-responsive-activated
VIT_18s0076g00220	VIT_14s0006g01540	VviNIP4-1	0.866765	81	60	69.7137	65	Sucrose-proton_symporter_2_SUC2	vv50121Porters_cat_1_to_6	34.2.1_transport.sugars.sucrose;
VIT_07s0031g01870	VIT_14s0006g01540	VviNIP4-1	0.844399	38	129	70.0143	66	Zinc_finger_(CCCH-type)_family_protein	vv60018C3H	35.2_not assigned.unknown;
VIT_06s0009g00990	VIT_14s0006g01540	VviNIP4-1	0.867794	88	57	70.8237	67	Cation/hydrogen_exchanger_(CHX1)	vv50124Porters_cat_30_to_64	34.12_transport.metal;
VIT_14s0108g00920	VIT_14s0006g01540	VviNIP4-1	0.845227	40	127	71.2741	68	Unknown_protein	0	35.2_not assigned.unknown;
VIT_11s0065g00420	VIT_14s0006g01540	VviNIP4-1	0.869132	96	53	71.3302	69	Receptor-like_protein_kinase_PRK1	0	30.2.3_signalling.receptor kinases.leucine rich repeat III;
VIT_08s0007g06750	VIT_14s0006g01540	VviNIP4-1	0.859989	71	75	72.9726	70	Protein_kinase_1	vv34626Plant-pathogen_interaction	29.4.1.58_protein.postranslational modification.kinase.receptor like cytoplasmatic kinase VIII;
VIT_02s0025g04800	VIT_14s0006g01540	VviNIP4-1	0.847654	47	116	73.8377	71	Hydrogenobyrinic_acid_a,c-diamide_synthase	vv50101Channels_and_pores	29.5.1_protein.degradation.subtilases;
VIT_17s0000g00690	VIT_14s0006g01540	VviNIP4-1	0.846144	46	125	75.8288	72	Pyruvate_dehydrogenase_E1_beta_subunit_isoform_2	vv10010Glycolysis_vv10252Alanine_and_aspartate_metabolism_vv10290Valine_leucine_and_isoleucine_biosynthesis_vv10620Pyruvate_metabolism_vv10650Butanoate_metabolism	8.1.1.1_TCA / org transformation.TCA.pyruvate DH.E1;
VIT_01s0146g00160	VIT_14s0006g01540	VviNIP4-1	0.854782	69	85	76.5833	73	Exocyst_subunit_EXO70_family_protein_C1	vv50111Tethering_factors	31.4_cell.vesicle transport;27.3.99_RNA.regulation of transcription.unclassified
VIT_04s0044g01660	VIT_14s0006g01540	VviNIP4-1	0.841671	42	141	76.9545	74	Unknown	0	35.2_not assigned.unknown;
VIT_15s0021g02420	VIT_14s0006g01540	VviNIP4-1	0.854262	69	86	77.0325	75	Delta_tonoplast_integral_protein_(TIP)	vv50101Channels_and_pores	34.19.2_transport.Major Intrinsic Proteins.TIP;
VIT_05s0020g02380	VIT_14s0006g01540	VviNIP4-1	0.862243	84	71	77.2269	76	Galactinol_synthase	vv10052Galactose_metabolism	3.1.1.2_minor CHO metabolism.raffinose family.galactinol synthases.putative;
VIT_07s0005g00760	VIT_14s0006g01540	VviNIP4-1	0.866097	98	61	77.3175	77	Polygalacturonase_PGA4	vv40006Cell_wall	10.6.3_cell wall.degradation.pectate lyases and polygalacturonases;
VIT_01s0026g01230	VIT_14s0006g01540	VviNIP4-1	0.851732	65	95	78.5812	78	Exo84_subunit/exocyst_complex_component	vv50111Tethering_factors	35.2_not assigned.unknown;
VIT_06s0009g01400	VIT_14s0006g01540	VviNIP4-1	0.852113	69	94	80.5357	79	Unknown_protein	0	35.2_not assigned.unknown;
VIT_07s0031g01790	VIT_14s0006g01540	VviNIP4-1	0.858724	86	79	82.4257	80	Glucan_endo-1,3-beta-glucosidase_5_precursor	vv10500Starch_and_sucrose_metabolism	26.4.1_misc.beta 1,3 glucan hydrolases.glucan endo-1,3-beta-glucosidase;26.4_misc.beta 1,3 glucan hydrolases
VIT_03s0017g00810	VIT_14s0006g01540	VviNIP4-1	0.854992	82	84	82.994	81	No_hit	0	35.2_not assigned.unknown;
VIT_14s0066g01980	VIT_14s0006g01540	VviNIP4-1	0.872868	149	47	83.6839	82	Matrix_metalloproteinase	0	29.5.7_protein.degradation.metalloprotease;
VIT_06s0009g03150	VIT_14s0006g01540	VviNIP4-1	0.864787	113	65	85.703	83	Calcium-dependent_protein_kinase_17_CPK17	vv34626Plant-pathogen_interaction	30.3_signalling.calcium;
VIT_15s0048g02810	VIT_14s0006g01540	VviNIP4-1	0.863438	110	68	86.487	84	Phototropic-responsive_NPH3	0	30.11_signalling.light;
VIT_10s0003g02080	VIT_14s0006g01540	VviNIP4-1	0.859471	101	76	87.6128	85	Lipase_GDSL	0	26.28_misc.GDSL-motif lipase;
VIT_04s0043g00350	VIT_14s0006g01540	VviNIP4-1	0.851435	80	98	88.5438	86	Lung_seven_transmembrane_receptor_1	0	35.2_not assigned.unknown;
VIT_00s0434g00070	VIT_14s0006g01540	VviNIP4-1	0.853821	90	88	88.9944	87	Unknown	0	35.2_not assigned.unknown;
VIT_05s0077g00890	VIT_14s0006g01540	VviNIP4-1	0.862345	117	70	90.4986	88	Pectinesterase_family	vv40006Cell_wall	10.8.1_cell wall.pectin*esterases.PME;
VIT_14s0083g00600	VIT_14s0006g01540	VviNIP4-1	0.859066	105	78	90.4986	89	Unknown	0	35.2_not assigned.unknown;
VIT_16s0098g01590	VIT_14s0006g01540	VviNIP4-1	0.862542	122	69	91.7497	90	Calcium-binding_protein	0	30.3_signalling.calcium;
VIT_00s0577g00040	VIT_14s0006g01540	VviNIP4-1	0.855084	105	83	93.3542	91	Cation/hydrogen_exchanger_28_(CHX28)	vv50124Porters_cat_30_to_64	34.12_transport.metal;
VIT_14s0006g01560	VIT_14s0006g01540	VviNIP4-1	0.86762	155	58	94.8156	92	Aquaporin_NIP4;1	vv50101Channels_and_pores	35.2_not assigned.unknown;
VIT_04s0043g00980	VIT_14s0006g01540	VviNIP4-1	0.865736	145	62	94.8156	93	NEC1	vv30009Flower_development	33.99_development.unspecified;
VIT_04s0044g01470	VIT_14s0006g01540	VviNIP4-1	0.84784	79	115	95.3153	94	Cation/hydrogen_exchanger_(CHX15)	vv50124Porters_cat_30_to_64	34.12_transport.metal;
VIT_08s0007g00790	VIT_14s0006g01540	VviNIP4-1	0.857427	115	80	95.9166	95	Cyclin-D7-1	vv44110Cell_cycle	31.3_cell.cycle;
VIT_08s0007g08790	VIT_14s0006g01540	VviNIP4-1	0.811739	24	388	96.4987	96	MADS-box_agamous-like_15	vv60042MADS	33.99_development.unspecified;27.3.24_RNA.regulation of transcription.MADS box transcription factor family
VIT_00s1256g00010	VIT_14s0006g01540	VviNIP4-1	0.839312	61	153	96.6075	97	No_hit	0	35.2_not assigned.unknown;
VIT_05s0049g01800	VIT_14s0006g01540	VviNIP4-1	0.838238	61	157	97.8621	98	Histone-lysine_N-methyltransferase_SUVR4	vv10300Lysine_biosynthesis_vv60056SET_PCG	27.3.69_RNA.regulation of transcription.SET-domain transcriptional regulator family;
VIT_16s0050g02090	VIT_14s0006g01540	VviNIP4-1	0.818024	31	310	98.0306	99	Kinesin_motor	vv44810Regulation_of_actin_cytoskeleton	35.2_not assigned.unknown;
VIT_15s0046g00970	VIT_14s0006g01540	VviNIP4-1	0.798866	18	557	100.13	100	Lipid_transfer_protein	0	35.2_not assigned.unknown;
VIT_02s0025g03260	VIT_02s0025g03260	VviNIP5-1	1	0	0	0	0	Aquaporin_NIP5;1	vv50101Channels_and_pores	34.19.3_transport.Major Intrinsic Proteins.NIP;
VIT_14s0068g00030	VIT_02s0025g03260	VviNIP5-1	0.710224	742	1	27.2397	1	feronia_receptor-like_kinase	0	30.2.16_signalling.receptor kinases.Catharanthus roseus-like RLK1;
VIT_18s0157g00090	VIT_02s0025g03260	VviNIP5-1	0.703455	550	2	33.1662	2	Alliin_lyase_precursor	vv10272Cysteine_metabolism	16.5.99.1_secondary metabolism.sulfur-containing.misc.alliinase;
VIT_18s0001g12660	VIT_02s0025g03260	VviNIP5-1	0.701104	938	3	53.0471	3	TUBBY_like_protein_6_TLP6	vv60063TUB	31.1_cell.organisation;29.5.11.4.3.2_protein.degradation.ubiquitin.E3.SCF.FBOX
VIT_01s0011g06330	VIT_02s0025g03260	VviNIP5-1	0.689904	976	5	69.857	4	Microtubule_associated_protein_(MAP65-6)	vv44810Regulation_of_actin_cytoskeleton	31.1.1.2.6_cell.organisation.cytoskeleton.mikrotubuli.MAP65;
VIT_05s0094g00920	VIT_02s0025g03260	VviNIP5-1	0.69857	1605	4	80.1249	5	formin_protein_AHF1	vv44810Regulation_of_actin_cytoskeleton	35.1.20_not assigned.no ontology.formin homology 2 domain-containing protein;
VIT_08s0007g02030	VIT_02s0025g03260	VviNIP5-1	0.683347	990	7	83.2466	6	AUX1_protein	vv50004Auxin_transport_vv50123Porters_cat_18_to_29	34.99_transport.misc;34.3_transport.amino acids
VIT_14s0108g01420	VIT_02s0025g03260	VviNIP5-1	0.68305	1000	8	89.4427	7	DEFENSE_NO_death_1	vv34626Plant-pathogen_interaction_vv50101Channels_and_pores	34.22_transport.cyclic nucleotide or calcium regulated channels;
VIT_18s0001g09360	VIT_02s0025g03260	VviNIP5-1	0.672439	543	17	96.0781	8	Hydrogenobyrinic_acid_a,c-diamide_synthase	vv50101Channels_and_pores	29.5.1_protein.degradation.subtilases;
VIT_11s0016g04570	VIT_02s0025g03260	VviNIP5-1	0.686065	1634	6	99.0152	9	RKL1_(Receptor-like_kinase_1)	0	30.2.3_signalling.receptor kinases.leucine rich repeat III;
VIT_18s0157g00100	VIT_02s0025g03260	VviNIP5-1	0.67493	725	14	100.747	10	Alliin_lyase	vv10272Cysteine_metabolism	16.5.99.1_secondary metabolism.sulfur-containing.misc.alliinase;
VIT_05s0094g01080	VIT_02s0025g03260	VviNIP5-1	0.667966	589	20	108.536	11	Ankyrin_protein_kinase	vv50108Accessory_factors_involved_in_transport	29.4_protein.postranslational modification;
VIT_10s0003g04670	VIT_02s0025g03260	VviNIP5-1	0.678717	1200	10	109.545	12	Homeobox-leucine_zipper_transcription_factor_PHABULOSA	vv60034HB	27.3.22_RNA.regulation of transcription.HB,Homeobox transcription factor family;
VIT_13s0019g00740	VIT_02s0025g03260	VviNIP5-1	0.66794	646	21	116.473	13	Amino_acid_binding_protein	0	35.1_not assigned.no ontology;
VIT_07s0031g02170	VIT_02s0025g03260	VviNIP5-1	0.677282	1203	12	120.15	14	Glutamate_receptor_GLR3.6	vv50101Channels_and_pores	30.1_signalling.in sugar and nutrient physiology;
VIT_02s0154g00250	VIT_02s0025g03260	VviNIP5-1	0.681199	1640	9	121.491	15	Oxysterol_binding_protein	0	31.4_cell.vesicle transport;
VIT_09s0002g02230	VIT_02s0025g03260	VviNIP5-1	0.672583	953	16	123.483	16	Harpin-induced_1	0	35.2_not assigned.unknown;
VIT_18s0001g09450	VIT_02s0025g03260	VviNIP5-1	0.677545	1485	11	127.808	17	Unknown_protein	0	35.2_not assigned.unknown;
VIT_16s0098g01900	VIT_02s0025g03260	VviNIP5-1	0.674502	1101	15	128.511	18	Pectinesterase_family	vv40006Cell_wall	10.8.1_cell wall.pectin*esterases.PME;
VIT_13s0084g00420	VIT_02s0025g03260	VviNIP5-1	0.641695	304	56	130.476	19	R_protein_MLA10	vv34627R_proteins_from_Plant-pathogen_interaction	20.1.7_stress.biotic.PR-proteins;
VIT_07s0031g02550	VIT_02s0025g03260	VviNIP5-1	0.674996	1337	13	131.837	20	ABC_transporter_G_member_14	vv52010ABC_transporters	34.16_transport.ABC transporters and multidrug resistance systems;
VIT_02s0154g00260	VIT_02s0025g03260	VviNIP5-1	0.65284	499	36	134.03	21	Nitrate_transporter	vv50122Porters_cat_7_to_17	34.4_transport.nitrate;
VIT_06s0004g04860	VIT_02s0025g03260	VviNIP5-1	0.670964	1058	18	138	22	Alpha-expansin_6_precursor	vv30003Auxin_signaling	10.7_cell wall.modification;
VIT_07s0005g02480	VIT_02s0025g03260	VviNIP5-1	0.664049	837	26	147.519	23	Myb_domain_protein_61	vv60044MYB	27.3.25_RNA.regulation of transcription.MYB domain transcription factor family;
VIT_10s0003g00330	VIT_02s0025g03260	VviNIP5-1	0.657895	816	29	153.831	24	HSL1_(HAESA-like_1)	0	30.2.11_signalling.receptor kinases.leucine rich repeat XI;
VIT_02s0025g03240	VIT_02s0025g03260	VviNIP5-1	0.669058	1489	19	168.199	25	Protein_kinase	0	30.2.99_signalling.receptor kinases.misc;
VIT_07s0151g00340	VIT_02s0025g03260	VviNIP5-1	0.667803	1322	22	170.54	26	Sulfate_transporter_3.1_(AST12)_(AtST1)	vv50124Porters_cat_30_to_64	34.6_transport.sulphate;
VIT_18s0001g08430	VIT_02s0025g03260	VviNIP5-1	0.635032	448	66	171.953	27	Branched-chain-amino-acid_aminotransferase_2,_chloroplast_(Atbcat-2)	vv10280Valine_leucine_and_isoleucine_degradation_vv10290Valine_leucine_and_isoleucine_biosynthesis_vv10770Pantothenate_and_CoA_biosynthesis_vv10966Glucosinolate_biosynthesis	18.4.1_Co-factor and vitamine metabolism.pantothenate.branched-chain amino acid aminotransferase;13.1.4.1.4_amino acid metabolism.synthesis.branched chain group.common.branched-chain amino acid aminotransferase
VIT_03s0088g00840	VIT_02s0025g03260	VviNIP5-1	0.652855	854	35	172.887	28	No_hit	0	#N/A
VIT_12s0028g03120	VIT_02s0025g03260	VviNIP5-1	0.650258	753	40	173.551	29	No_hit	0	35.2_not assigned.unknown;
VIT_11s0016g00960	VIT_02s0025g03260	VviNIP5-1	0.650603	846	39	181.643	30	Subtilase	0	29.5.1_protein.degradation.subtilases;
VIT_16s0050g01090	VIT_02s0025g03260	VviNIP5-1	0.664623	1396	25	186.815	31	Beta-carotene_hydroxylase	vv10906Carotenoid_biosynthesis	16.1.4.6_secondary metabolism.isoprenoids.carotenoids.carotenoid beta ring hydroxylase;
VIT_00s0194g00080	VIT_02s0025g03260	VviNIP5-1	0.660207	1263	28	188.053	32	Phototropic-responsive_NPH3	0	30.11_signalling.light;
VIT_06s0004g03130	VIT_02s0025g03260	VviNIP5-1	0.667336	1632	23	193.742	33	Auxin_response_factor_4	vv30003Auxin_signaling_vv60004ARF	27.3.4_RNA.regulation of transcription.ARF, Auxin Response Factor family;
VIT_00s0389g00040	VIT_02s0025g03260	VviNIP5-1	0.657857	1274	30	195.499	34	CYP72A1	vv10902Monoterpenoid_biosynthesis	26.1_misc.cytochrome P450;17.3.1.1.5_hormone metabolism.brassinosteroid.synthesis-degradation.BRs.metabolic regulation
VIT_16s0013g01990	VIT_02s0025g03260	VviNIP5-1	0.663915	1582	27	206.674	35	CLL1B_clavata1-like_receptor_S/T_protein_kinase	0	30.2.11_signalling.receptor kinases.leucine rich repeat XI;
VIT_00s0373g00030	VIT_02s0025g03260	VviNIP5-1	0.665379	1843	24	210.314	36	HSL2_(HAESA-like_2)	0	30.2.11_signalling.receptor kinases.leucine rich repeat XI;
VIT_14s0083g00260	VIT_02s0025g03260	VviNIP5-1	0.647496	1151	44	225.042	37	No_hit	0	35.2_not assigned.unknown;
VIT_18s0001g10040	VIT_02s0025g03260	VviNIP5-1	0.655801	1597	33	229.567	38	LRX1_(leucine-rich_repeat/extensin_1)	vv40006Cell_wall	30.2.99_signalling.receptor kinases.misc;10.5.3_cell wall.cell wall proteins.LRR
VIT_01s0011g00130	VIT_02s0025g03260	VviNIP5-1	0.652284	1408	38	231.309	39	Squamosa_promoter-binding_protein_6_(SPL6)	vv60055SBP	33.3_development.squamosa promoter binding like (SPL);
VIT_04s0023g01660	VIT_02s0025g03260	VviNIP5-1	0.641907	989	55	233.227	40	Scarecrow-like_transcription_factor_7_(SCL7)	vv60032GRAS	33.99_development.unspecified;
VIT_01s0026g00520	VIT_02s0025g03260	VviNIP5-1	0.642087	1028	53	233.418	41	Nodulin_MtN21_family	vv50122Porters_cat_7_to_17	33.99_development.unspecified;
VIT_08s0007g05060	VIT_02s0025g03260	VviNIP5-1	0.656045	1899	32	246.512	42	ABC_transporter_B_member_1	vv52010ABC_transporters	34.16_transport.ABC transporters and multidrug resistance systems;
VIT_18s0076g00250	VIT_02s0025g03260	VviNIP5-1	0.62924	734	83	246.824	43	Sucrose-proton_symporter_2_SUC2	vv50121Porters_cat_1_to_6	34.2.1_transport.sugars.sucrose;
VIT_19s0014g01470	VIT_02s0025g03260	VviNIP5-1	0.647118	1369	45	248.204	44	Thioredoxin_TTL1_(Tetratricopetide-repeat_thioredoxin-like_1)	vv50132Primary_active_transporter_cat_A5_to_A8	21.1_redox.thioredoxin;
VIT_06s0004g04610	VIT_02s0025g03260	VviNIP5-1	0.656343	2005	31	249.309	45	fasciclin_arabinogalactan-protein_(FLA4)	vv40006Cell_wall	10.5.1.1_cell wall.cell wall proteins.AGPs.AGP;
VIT_15s0048g00370	VIT_02s0025g03260	VviNIP5-1	0.640521	1091	57	249.373	46	Transketolase,_chloroplast_precursor	vv10030Pentose_phosphate_vv10710Carbon_fixation	7.2.1_OPP.non-reductive PP.transketolase;1.3.8_PS.calvin cycle.transketolase
VIT_16s0022g01430	VIT_02s0025g03260	VviNIP5-1	0.639765	1097	59	254.407	47	Phosphate-induced_protein_1	0	35.1_not assigned.no ontology;
VIT_10s0003g04560	VIT_02s0025g03260	VviNIP5-1	0.643332	1277	51	255.2	48	Auxin-Induced_in_Root_cultures_9_AIR9	vv30003Auxin_signaling	33.99_development.unspecified;17.2.3_hormone metabolism.auxin.induced-regulated-responsive-activated
VIT_18s0001g10160	VIT_02s0025g03260	VviNIP5-1	0.595749	319	210	258.824	49	Wuschel_homeobox_4	vv60034HB	27.3.22_RNA.regulation of transcription.HB,Homeobox transcription factor family;
VIT_09s0002g00960	VIT_02s0025g03260	VviNIP5-1	0.644882	1429	49	264.615	50	Inter-alpha-trypsin_inhibitor_heavy_chain	0	20.1.7.6.1_stress.biotic.PR-proteins.proteinase inhibitors.trypsin inhibitor;
VIT_12s0134g00360	VIT_02s0025g03260	VviNIP5-1	0.560703	169	445	274.235	51	Receptor-like_protein_kinase_ARK1	0	30.2.24_signalling.receptor kinases.S-locus glycoprotein like;29.4_protein.postranslational modification
VIT_11s0016g04500	VIT_02s0025g03260	VviNIP5-1	0.649154	1791	42	274.266	52	Protein_phosphatase_2_(formerly_2A),_regulatory_subunit_B'	vv23015mRNA_surveillance_pathway	29.4_protein.postranslational modification;
VIT_04s0023g03680	VIT_02s0025g03260	VviNIP5-1	0.63331	1060	72	276.261	53	Histidine_kinase_1_(AHK1)	0	17.4.2_hormone metabolism.cytokinin.signal transduction;
VIT_10s0003g00420	VIT_02s0025g03260	VviNIP5-1	0.648342	1801	43	278.286	54	Auxin_response_factor_3	vv30003Auxin_signaling_vv60004ARF	27.3.4_RNA.regulation of transcription.ARF, Auxin Response Factor family;
VIT_10s0042g00450	VIT_02s0025g03260	VviNIP5-1	0.610418	560	141	280.998	55	CC-NBS-LRR_class	0	35.2_not assigned.unknown;
VIT_13s0320g00060	VIT_02s0025g03260	VviNIP5-1	0.649836	1928	41	281.155	56	Carboxyl-terminal_peptidase	0	29.5_protein.degradation;
VIT_12s0059g00230	VIT_02s0025g03260	VviNIP5-1	0.655638	2359	34	283.207	57	Epoxide_hydrolase_2	0	26.1_misc.misc2;
VIT_01s0026g01120	VIT_02s0025g03260	VviNIP5-1	0.509817	79	1028	284.977	58	R_protein_L6	vv34627R_proteins_from_Plant-pathogen_interaction	20.1.7_stress.biotic.PR-proteins;20.1.2_stress.biotic.receptors
VIT_18s0001g13360	VIT_02s0025g03260	VviNIP5-1	0.642043	1531	54	287.531	59	Nodulin_MtN21_family	vv50122Porters_cat_7_to_17	33.99_development.unspecified;
VIT_08s0007g03710	VIT_02s0025g03260	VviNIP5-1	0.639808	1468	58	291.794	60	ABC_transporter_G_member_22	vv52010ABC_transporters	34.16_transport.ABC transporters and multidrug resistance systems;
VIT_19s0014g00900	VIT_02s0025g03260	VviNIP5-1	0.581779	304	301	302.496	61	Brassinosteroid_Signaling_positive_regulator_(BZR1)	vv30005Brassinosteroids_signaling_vv60010BES1	20.1_stress.biotic;
VIT_14s0030g01360	VIT_02s0025g03260	VviNIP5-1	0.652812	2476	37	302.675	62	Kinesin_motor_protein	vv44810Regulation_of_actin_cytoskeleton	31.1_cell.organisation;
VIT_06s0004g05740	VIT_02s0025g03260	VviNIP5-1	0.617275	788	120	307.506	63	IMP_dehydrogenase/GMP_reductase	vv10230Purine_metabolism	35.2_not assigned.unknown;
VIT_01s0026g01490	VIT_02s0025g03260	VviNIP5-1	0.644972	1992	48	309.218	64	Proton-dependent_oligopeptide_transport_(POT)_family_protein	vv50122Porters_cat_7_to_17	34.13_transport.peptides and oligopeptides;
VIT_09s0018g02110	VIT_02s0025g03260	VviNIP5-1	0.623067	948	102	310.96	65	Unknown_protein	0	35.2_not assigned.unknown;
VIT_08s0007g02020	VIT_02s0025g03260	VviNIP5-1	0.597035	504	201	318.283	66	Proton-dependent_oligopeptide_transport_(POT)_family_protein	vv50122Porters_cat_7_to_17	34.13_transport.peptides and oligopeptides;
VIT_00s0194g00010	VIT_02s0025g03260	VviNIP5-1	0.638656	1702	60	319.562	67	Phenylalanine-tRNA_ligase	vv10400Phenylalanine_tyrosine_and_tryptophan_biosynthesis_vv20970Aminoacyl-tRNA_biosynthesis	35.2_not assigned.unknown;
VIT_01s0011g04060	VIT_02s0025g03260	VviNIP5-1	0.646175	2250	46	321.714	68	Receptor-like_kinase_RHG1	0	30.2.3_signalling.receptor kinases.leucine rich repeat III;
VIT_03s0038g02230	VIT_02s0025g03260	VviNIP5-1	0.62644	1140	91	322.087	69	Subtilisin-like_serine_protease_2	vv50101Channels_and_pores	29.5.1_protein.degradation.subtilases;
VIT_06s0080g00420	VIT_02s0025g03260	VviNIP5-1	0.631093	1348	77	322.174	70	Glucan_endo-1,3-beta-glucosidase_7_precursor	vv10500Starch_and_sucrose_metabolism	26.4.1_misc.beta 1,3 glucan hydrolases.glucan endo-1,3-beta-glucosidase;
VIT_02s0025g01740	VIT_02s0025g03260	VviNIP5-1	0.645925	2315	47	329.856	71	Auxin_response_factor_9	vv30003Auxin_signaling_vv60004ARF	27.3.4_RNA.regulation of transcription.ARF, Auxin Response Factor family;
VIT_09s0018g01950	VIT_02s0025g03260	VviNIP5-1	0.638259	1799	61	331.269	72	Cellulose_synthase_CSLC05	vv40006Cell_wall	10.2_cell wall.cellulose synthesis;
VIT_11s0016g05830	VIT_02s0025g03260	VviNIP5-1	0.619169	1020	111	336.482	73	No_hit	0	35.2_not assigned.unknown;
VIT_11s0016g05840	VIT_02s0025g03260	VviNIP5-1	0.617412	968	119	339.399	74	Protease_inhibitor/seed_storage/lipid_transfer_protein_(LTP)	0	26.21_misc.protease inhibitor/seed storage/lipid transfer protein (LTP) family protein;
VIT_18s0122g00330	VIT_02s0025g03260	VviNIP5-1	0.612251	890	136	347.908	75	Unknown_protein	0	35.2_not assigned.unknown;
VIT_04s0079g00680	VIT_02s0025g03260	VviNIP5-1	0.63026	1510	81	349.728	76	Phytoene_synthase,_chloroplast_precursor	vv10100Biosynthesis_of_steroids_vv10900Terpenoid_biosynthesis	16.1.4.1_secondary metabolism.isoprenoids.carotenoids.phytoene synthase;
VIT_08s0056g00100	VIT_02s0025g03260	VviNIP5-1	0.597083	612	200	349.857	77	Protein_kinase	0	30.2.8.1_signalling.receptor kinases.leucine rich repeat VIII.VIII-1;
VIT_01s0010g03710	VIT_02s0025g03260	VviNIP5-1	0.644794	2451	50	350.071	78	Squamosa_promoter-binding_protein_2_(SPL2)	vv60055SBP	33.3_development.squamosa promoter binding like (SPL);
VIT_15s0046g02750	VIT_02s0025g03260	VviNIP5-1	0.629771	1554	82	356.971	79	R_protein__PRF__disease_resistance_protein	vv34627R_proteins_from_Plant-pathogen_interaction	20.1_stress.biotic;
VIT_12s0035g00690	VIT_02s0025g03260	VviNIP5-1	0.627035	1523	87	364.007	80	TCP_family_transcription_factor_TCP23	vv60061TCP	27.3.29_RNA.regulation of transcription.TCP transcription factor family;
VIT_06s0004g00220	VIT_02s0025g03260	VviNIP5-1	0.637191	2110	63	364.596	81	Protein_kinase_APK1B	0	29.4.1.57_protein.postranslational modification.kinase.receptor like cytoplasmatic kinase VII;
VIT_08s0007g00410	VIT_02s0025g03260	VviNIP5-1	0.633594	1907	70	365.363	82	Myb_domain_protein_91	vv60044MYB	27.3.25_RNA.regulation of transcription.MYB domain transcription factor family;
VIT_02s0025g04120	VIT_02s0025g03260	VviNIP5-1	0.631338	1801	75	367.526	83	Calmodulin_binding_protein	0	30.3_signalling.calcium;
VIT_16s0050g00100	VIT_02s0025g03260	VviNIP5-1	0.635268	2127	65	371.827	84	Myosin-related	vv44810Regulation_of_actin_cytoskeleton	35.1_not assigned.no ontology;
VIT_00s0256g00120	VIT_02s0025g03260	VviNIP5-1	0.556367	286	488	373.588	85	Unknown	0	35.2_not assigned.unknown;
VIT_05s0102g00310	VIT_02s0025g03260	VviNIP5-1	0.63367	2068	69	377.746	86	GUN4	0	19.4_tetrapyrrole synthesis.regulation;
VIT_04s0008g04380	VIT_02s0025g03260	VviNIP5-1	0.630754	1837	78	378.531	87	Vernalization_insensitive_3	vv30009Flower_development	33.99_development.unspecified;
VIT_00s0259g00120	VIT_02s0025g03260	VviNIP5-1	0.622358	1376	105	380.105	88	Oligopeptide_transporter_OPT3	vv50125Porters_cat_66_to_94	34.13_transport.peptides and oligopeptides;
VIT_02s0241g00050	VIT_02s0025g03260	VviNIP5-1	0.634732	2171	67	381.388	89	Unknown_protein	0	35.2_not assigned.unknown;
VIT_02s0025g03700	VIT_02s0025g03260	VviNIP5-1	0.637875	2349	62	381.625	90	ATP_binding_protein	0	30.2.6_signalling.receptor kinases.leucine rich repeat VI;
VIT_11s0052g01650	VIT_02s0025g03260	VviNIP5-1	0.631519	1989	74	383.648	91	Pathogenesis-related_protein_1_precursor_(PRP_1)	vv30011Jasmonate_signaling_vv34626Plant-pathogen_interaction	20.1_stress.biotic;
VIT_07s0129g00560	VIT_02s0025g03260	VviNIP5-1	0.626685	1659	89	384.254	92	No_hit	0	35.2_not assigned.unknown;
VIT_11s0118g00310	VIT_02s0025g03260	VviNIP5-1	0.549679	276	545	387.84	93	1,2-diacylglycerol_3-beta-galactosyltransferase	vv10561Glycerolipid_metabolism	11.10.1_lipid metabolism.glycolipid synthesis.MGDG synthase;
VIT_05s0077g01450	VIT_02s0025g03260	VviNIP5-1	0.624417	1581	96	389.584	94	GATA_transcription_factor_16	vv60016C2C2-GATA	27.3.9_RNA.regulation of transcription.C2C2(Zn) GATA transcription factor family;
VIT_19s0090g01780	VIT_02s0025g03260	VviNIP5-1	0.63041	1901	80	389.974	95	Zinc_finger_(CCCH-type)_family_protein	vv60018C3H	27.3.99_RNA.regulation of transcription.unclassified;
VIT_02s0012g00570	VIT_02s0025g03260	VviNIP5-1	0.623703	1531	101	393.231	96	Pseudo-response_regulator_2_(APRR2)_(TOC2)	vv30007Cytokinin_signaling_vv60006ARR-B	27.3.66_RNA.regulation of transcription.Psudo ARR transcription factor family;
VIT_08s0007g06270	VIT_02s0025g03260	VviNIP5-1	0.642688	2991	52	394.375	97	Squamosa_promoter-binding_protein_9_(SPL9)	vv60055SBP	33.3_development.squamosa promoter binding like (SPL);
VIT_03s0091g01290	VIT_02s0025g03260	VviNIP5-1	0.624475	1641	95	394.835	98	Serine_carboxypeptidase_S10	0	29.5.5_protein.degradation.serine protease;
VIT_00s0389g00030	VIT_02s0025g03260	VviNIP5-1	0.631151	2053	76	395.004	99	CYP72A54	vv10902Monoterpenoid_biosynthesis	26.1_misc.cytochrome P450;17.3.1.1.5_hormone metabolism.brassinosteroid.synthesis-degradation.BRs.metabolic regulation
VIT_08s0058g00640	VIT_02s0025g03260	VviNIP5-1	0.628452	1910	84	400.55	100	Patellin-5	0	29.3.4.99_protein.targeting.secretory pathway.unspecified;
VIT_09s0070g00080	VIT_09s0070g00080	VviNIP6-1	1	0	0	0	0	Aquaporin_NIP6;1	vv50101Channels_and_pores	34.19.3_transport.Major Intrinsic Proteins.NIP;
VIT_12s0035g01030	VIT_09s0070g00080	VviNIP6-1	0.849856	27	1	5.19615	1	Unknown_protein	0	35.1_not assigned.no ontology;
VIT_01s0026g00970	VIT_09s0070g00080	VviNIP6-1	0.835994	36	3	10.3923	2	Cupin_family_protein	0	20.2.99_stress.abiotic.unspecified;
VIT_08s0007g00020	VIT_09s0070g00080	VviNIP6-1	0.817558	14	10	11.8322	3	Cation/hydrogen_exchanger_20_(CHX20)	vv50124Porters_cat_30_to_64	34.12_transport.metal;
VIT_07s0104g01440	VIT_09s0070g00080	VviNIP6-1	0.839816	182	2	19.0788	4	Phototropic-responsive_NPH3	0	30.11_signalling.light;
VIT_14s0066g02130	VIT_09s0070g00080	VviNIP6-1	0.833716	105	4	20.4939	5	Thaumatin	0	20.1_stress.biotic;
VIT_18s0001g03160	VIT_09s0070g00080	VviNIP6-1	0.804686	23	19	20.9045	6	Nodulin_MtN21_family	vv50122Porters_cat_7_to_17	33.99_development.unspecified;
VIT_07s0104g00620	VIT_09s0070g00080	VviNIP6-1	0.784666	10	53	23.0217	7	Lipase_GDSL	0	26.28_misc.GDSL-motif lipase;
VIT_18s0001g12970	VIT_09s0070g00080	VviNIP6-1	0.824617	90	6	23.2379	8	Ethylene-responsive_protein	vv30008Ethylene_signaling_vv60011BHLH	17.5.3_hormone metabolism.ethylene.induced-regulated-responsive-activated;
VIT_04s0008g07080	VIT_09s0070g00080	VviNIP6-1	0.819332	62	9	23.622	9	Chloroplast_nucleoid_DNA-binding_protein	0	27.3.99_RNA.regulation of transcription.unclassified;
VIT_12s0028g01560	VIT_09s0070g00080	VviNIP6-1	0.779005	8	70	23.6643	10	Zinc_finger_(C3HC4-type_ring_finger)	vv60078Other_zf-C3HC4	29.5.11.4.2_protein.degradation.ubiquitin.E3.RING;
VIT_17s0000g08960	VIT_09s0070g00080	VviNIP6-1	0.7871	12	47	23.7487	11	Raffinose_synthase	vv10052Galactose_metabolism	3.1.2.1_minor CHO metabolism.raffinose family.raffinose synthases.known;
VIT_07s0005g02380	VIT_09s0070g00080	VviNIP6-1	0.8266	113	5	23.7697	12	Germin-like_protein_2_[Vitis_vinifera]	0	20.2.99_stress.abiotic.unspecified;15.2_metal handling.binding, chelation and storage
VIT_14s0083g01210	VIT_09s0070g00080	VviNIP6-1	0.821374	75	8	24.4949	13	feronia_receptor-like_kinase	0	30.2.16_signalling.receptor kinases.Catharanthus roseus-like RLK1;
VIT_01s0127g00390	VIT_09s0070g00080	VviNIP6-1	0.801763	31	21	25.5147	14	Pentatricopeptide_(PPR)_repeat	0	10.6.3_cell wall.degradation.pectate lyases and polygalacturonases;
VIT_00s0291g00020	VIT_09s0070g00080	VviNIP6-1	0.821998	105	7	27.1109	15	Unknown_protein	0	35.2_not assigned.unknown;
VIT_01s0146g00180	VIT_09s0070g00080	VviNIP6-1	0.796037	31	29	29.9833	16	Auxin_responsive_SAUR_protein	vv30003Auxin_signaling	17.2.3_hormone metabolism.auxin.induced-regulated-responsive-activated;
VIT_05s0049g02080	VIT_09s0070g00080	VviNIP6-1	0.795373	30	30	30	17	Calcium_ion_binding_protein	0	30.3_signalling.calcium;
VIT_18s0001g12610	VIT_09s0070g00080	VviNIP6-1	0.742006	4	229	30.2655	18	Radialis-like_protein_6	vv30009Flower_development_vv60044MYB	27.3.26_RNA.regulation of transcription.MYB-related transcription factor family;27.3.25_RNA.regulation of transcription.MYB domain transcription factor family
VIT_01s0011g06610	VIT_09s0070g00080	VviNIP6-1	0.81572	97	11	32.665	19	Glutamate_decarboxylase	vv10251Glutamate_metabolism_vv10252Alanine_and_aspartate_metabolism_vv10410Beta-alanine_metabolism_vv10650Butanoate_metabolism	13.1.1.1.1_amino acid metabolism.synthesis.central amino acid metabolism.GABA.Glutamate decarboxylase;
VIT_06s0080g00660	VIT_09s0070g00080	VviNIP6-1	0.764577	10	110	33.1662	20	No_hit	0	35.2_not assigned.unknown;
VIT_02s0025g03180	VIT_09s0070g00080	VviNIP6-1	0.757389	9	139	35.3695	21	Nodulin_MtN21_family	vv50122Porters_cat_7_to_17	33.99_development.unspecified;
VIT_02s0025g01850	VIT_09s0070g00080	VviNIP6-1	0.808212	85	15	35.7071	22	Cellulose_synthase_CSLG3	vv40006Cell_wall	10.2.1_cell wall.cellulose synthesis.cellulose synthase;
VIT_19s0014g02830	VIT_09s0070g00080	VviNIP6-1	0.799686	60	24	37.9473	23	Whitefly-induced_gp91-phox	vv34626Plant-pathogen_interaction_vv50105Transport_electron_carriers	20.1.1_stress.biotic.respiratory burst;
VIT_06s0004g03770	VIT_09s0070g00080	VviNIP6-1	0.798961	69	25	41.5331	24	Embryo-specific_protein	0	35.2_not assigned.unknown;
VIT_08s0007g08780	VIT_09s0070g00080	VviNIP6-1	0.759463	15	132	44.4972	25	Unknown_protein	0	35.2_not assigned.unknown;
VIT_00s0515g00050	VIT_09s0070g00080	VviNIP6-1	0.800942	95	23	46.744	26	Serine/threonine-protein_kinase_HT1	0	29.4_protein.postranslational modification;
VIT_03s0038g02290	VIT_09s0070g00080	VviNIP6-1	0.801806	116	20	48.1664	27	Amino_acid_permease_3	vv50123Porters_cat_18_to_29	34.3_transport.amino acids;
VIT_02s0025g00250	VIT_09s0070g00080	VviNIP6-1	0.780909	38	62	48.5386	28	SP1L5_(SPIRAL1-like5)	vv44810Regulation_of_actin_cytoskeleton	35.2_not assigned.unknown;
VIT_01s0137g00390	VIT_09s0070g00080	VviNIP6-1	0.812885	182	14	50.4777	29	Unknown_protein	0	35.2_not assigned.unknown;
VIT_18s0001g15420	VIT_09s0070g00080	VviNIP6-1	0.806815	168	16	51.8459	30	Auxin_efflux_carrier_protein_6	vv50004Auxin_transport_vv50125Porters_cat_66_to_94	17.2.2_hormone metabolism.auxin.signal transduction;
VIT_14s0060g01040	VIT_09s0070g00080	VviNIP6-1	0.785029	52	52	52	31	No_hit	0	35.2_not assigned.unknown;
VIT_06s0004g07650	VIT_09s0070g00080	VviNIP6-1	0.794569	86	32	52.4595	32	Taxadien-5-alpha-ol-O-acetyltransferase	vv10904Diterpenoid_biosynthesis	22_polyamine metabolism;16.2_secondary metabolism.phenylpropanoids
VIT_10s0003g03400	VIT_09s0070g00080	VviNIP6-1	0.805838	158	18	53.3292	33	No_hit	0	35.2_not assigned.unknown;
VIT_10s0003g00570	VIT_09s0070g00080	VviNIP6-1	0.787501	66	46	55.0999	34	Rac-like_GTP-binding_protein_RAC2	0	30.5_signalling.G-proteins;
VIT_01s0010g02070	VIT_09s0070g00080	VviNIP6-1	0.793268	97	36	59.0931	35	Ethylene-responsive_protein	vv30008Ethylene_signaling_vv60011BHLH	27.3.6_RNA.regulation of transcription.bHLH,Basic Helix-Loop-Helix family;
VIT_08s0105g00500	VIT_09s0070g00080	VviNIP6-1	0.790648	88	40	59.3296	36	Unknown_protein	0	35.2_not assigned.unknown;
VIT_03s0088g00650	VIT_09s0070g00080	VviNIP6-1	0.789437	90	42	61.4817	37	Xyloglucan:xyloglucosyl_transferase	vv40006Cell_wall	10.7_cell wall.modification;
VIT_14s0006g02450	VIT_09s0070g00080	VviNIP6-1	0.776308	50	76	61.6441	38	Zinc_finger_(CCCH-type)_family_protein	vv60018C3H	27.3.99_RNA.regulation of transcription.unclassified;27.3.12_RNA.regulation of transcription.C3H zinc finger family
VIT_06s0004g00220	VIT_09s0070g00080	VviNIP6-1	0.815554	332	12	63.1189	39	Protein_kinase_APK1B	0	29.4.1.57_protein.postranslational modification.kinase.receptor like cytoplasmatic kinase VII;
VIT_01s0010g00610	VIT_09s0070g00080	VviNIP6-1	0.781266	69	60	64.3428	40	DNA_glycosylase	0	35.1_not assigned.no ontology;
VIT_14s0060g01000	VIT_09s0070g00080	VviNIP6-1	0.753253	26	160	64.4981	41	Werner_Syndrome_exonuclease_(WEX)	0	28.99_DNA.unspecified;
VIT_13s0156g00090	VIT_09s0070g00080	VviNIP6-1	0.784538	76	56	65.238	42	Protease_inhibitor/seed_storage/lipid_transfer_protein_(LTP)	0	26.21_misc.protease inhibitor/seed storage/lipid transfer protein (LTP) family protein;11.6_lipid metabolism.lipid transfer proteins etc
VIT_13s0019g02550	VIT_09s0070g00080	VviNIP6-1	0.793556	130	34	66.4831	43	Subtilisin_protease_C1	0	29.5.1_protein.degradation.subtilases;
VIT_07s0104g01400	VIT_09s0070g00080	VviNIP6-1	0.661724	5	904	67.2309	44	Glutaredoxin	0	21.4_redox.glutaredoxins;
VIT_05s0020g03770	VIT_09s0070g00080	VviNIP6-1	0.815355	349	13	67.3573	45	Inositol_polyphosphate_5'-phosphatase	vv10562Inositol_phosphate_metabolism_vv34070Phosphatidylinositol_signaling_system	28.1_DNA.synthesis/chromatin structure;
VIT_03s0063g01930	VIT_09s0070g00080	VviNIP6-1	0.7856	93	50	68.1909	46	DC1_domain-containing_protein	0	35.1.26_not assigned.no ontology.DC1 domain containing protein;
VIT_18s0001g14130	VIT_09s0070g00080	VviNIP6-1	0.806324	276	17	68.4982	47	Zinc_finger_(C2H2_type)_family	vv60017C2H2	27.3.11_RNA.regulation of transcription.C2H2 zinc finger family;
VIT_01s0011g04030	VIT_09s0070g00080	VviNIP6-1	0.797749	183	26	68.9783	48	Reticulon_family_protein_(RTNLB9)	0	35.1_not assigned.no ontology;
VIT_16s0100g00460	VIT_09s0070g00080	VviNIP6-1	0.78456	92	55	71.1337	49	MATE_efflux_family_protein	vv50125Porters_cat_66_to_94	34.16_transport.ABC transporters and multidrug resistance systems;
VIT_15s0046g01130	VIT_09s0070g00080	VviNIP6-1	0.792231	138	38	72.4155	50	Myb_Triptychon	vv44110Cell_cycle_vv60045MYBrelated	27.3.26_RNA.regulation of transcription.MYB-related transcription factor family;
VIT_03s0017g02240	VIT_09s0070g00080	VviNIP6-1	0.793665	169	33	74.6793	51	Glucan_endo-1,3-beta-glucosidase_precursor	vv10500Starch_and_sucrose_metabolism	26.4_misc.beta 1,3 glucan hydrolases;
VIT_07s0130g00220	VIT_09s0070g00080	VviNIP6-1	0.791039	145	39	75.1997	52	Peroxidase_ATP32,_class_III	vv10360Phenylalanine_metabolism_vv10680Methane_metabolism	26.12_misc.peroxidases;
VIT_15s0048g00520	VIT_09s0070g00080	VviNIP6-1	0.801665	273	22	77.4984	53	Receptor-like_protein_kinase	0	30.2.99_signalling.receptor kinases.misc;
VIT_14s0068g01570	VIT_09s0070g00080	VviNIP6-1	0.755781	43	145	78.962	54	Glutaredoxin-like	0	21.4_redox.glutaredoxins;
VIT_16s0022g00690	VIT_09s0070g00080	VviNIP6-1	0.794896	204	31	79.5236	55	Vascular_related_NAC-domain_protein_4	vv60046NAC	33.99_development.unspecified;
VIT_13s0019g03430	VIT_09s0070g00080	VviNIP6-1	0.712683	15	436	80.8703	56	Anthocyanin_5-aromatic_acyltransferase	vv10941Flavonoid_biosynthesis_vv10942Anthocyanin_biosynthesis	16.8.1_secondary metabolism.flavonoids.anthocyanins;16.2_secondary metabolism.phenylpropanoids
VIT_05s0020g02370	VIT_09s0070g00080	VviNIP6-1	0.793358	196	35	82.8251	57	S-adenosylmethionine_decarboxylase	vv10220Urea_cycle_and_metabolism_of_amino_groups_vv10271Methionine_metabolism	22.1.2_polyamine metabolism.synthesis.SAM decarboxylase;
VIT_06s0004g03050	VIT_09s0070g00080	VviNIP6-1	0.792693	192	37	84.2852	58	fasciclin_arabinogalactan-protein_(FLA11)	vv40006Cell_wall	10.5.1.1_cell wall.cell wall proteins.AGPs.AGP;
VIT_00s0567g00060	VIT_09s0070g00080	VviNIP6-1	0.67224	9	792	84.4275	59	Patatin	0	33.1_development.storage proteins;
VIT_13s0106g00190	VIT_09s0070g00080	VviNIP6-1	0.771446	88	87	87.4986	60	Ankyrin_repeat	0	31.1_cell.organisation;
VIT_16s0022g02470	VIT_09s0070g00080	VviNIP6-1	0.767832	79	98	87.9886	61	Cationic_peroxidase	vv10360Phenylalanine_metabolism_vv10680Methane_metabolism	26.12_misc.peroxidases;
VIT_16s0100g00090	VIT_09s0070g00080	VviNIP6-1	0.761982	66	119	88.6228	62	Cationic_peroxidase	vv10360Phenylalanine_metabolism_vv10680Methane_metabolism	26.12_misc.peroxidases;
VIT_18s0001g09870	VIT_09s0070g00080	VviNIP6-1	0.784621	149	54	89.6995	63	Carbohydrate_esterase	0	35.2_not assigned.unknown;
VIT_19s0085g00810	VIT_09s0070g00080	VviNIP6-1	0.786841	174	48	91.3893	64	Glucan_endo-1,3-beta-glucosidase_precursor	vv10500Starch_and_sucrose_metabolism	26.4_misc.beta 1,3 glucan hydrolases;
VIT_06s0004g03530	VIT_09s0070g00080	VviNIP6-1	0.788362	195	44	92.6283	65	Nitrate_excretion_transporter1	vv50122Porters_cat_7_to_17	34.13_transport.peptides and oligopeptides;
VIT_01s0011g05100	VIT_09s0070g00080	VviNIP6-1	0.6925	15	578	93.1128	66	Bet_v_I_allergen_family	0	20.2.99_stress.abiotic.unspecified;20.1_stress.biotic
VIT_11s0052g01650	VIT_09s0070g00080	VviNIP6-1	0.797156	337	27	95.3887	67	Pathogenesis-related_protein_1_precursor_(PRP_1)	vv30011Jasmonate_signaling_vv34626Plant-pathogen_interaction	20.1_stress.biotic;
VIT_13s0019g02540	VIT_09s0070g00080	VviNIP6-1	0.796962	337	28	97.1391	68	Subtilisin_protease_C1	0	29.5.1_protein.degradation.subtilases;
VIT_03s0063g02670	VIT_09s0070g00080	VviNIP6-1	0.704567	20	486	98.5901	69	Radialis-like_protein_6	vv30009Flower_development_vv60044MYB	27.3.26_RNA.regulation of transcription.MYB-related transcription factor family;
VIT_06s0004g03520	VIT_09s0070g00080	VviNIP6-1	0.789343	227	43	98.7978	70	Nitrate_excretion_transporter1	vv50122Porters_cat_7_to_17	34.13_transport.peptides and oligopeptides;
VIT_01s0011g05410	VIT_09s0070g00080	VviNIP6-1	0.779724	143	69	99.3328	71	Invertase/pectin_methylesterase_inhibitor	vv40006Cell_wall	26.18_misc.invertase/pectin methylesterase inhibitor family protein;
VIT_12s0055g00510	VIT_09s0070g00080	VviNIP6-1	0.767504	102	99	100.489	72	NAC_domain_containing_protein_104	vv60046NAC	33.99_development.unspecified;
VIT_16s0039g00570	VIT_09s0070g00080	VviNIP6-1	0.785564	203	51	101.75	73	10-deacetylbaccatin_III_10-O-acetyltransferase	vv10904Diterpenoid_biosynthesis	20.1_stress.biotic;
VIT_14s0066g00130	VIT_09s0070g00080	VviNIP6-1	0.786628	218	49	103.354	74	Unknown_protein	0	35.2_not assigned.unknown;
VIT_13s0106g00070	VIT_09s0070g00080	VviNIP6-1	0.774081	129	84	104.096	75	Ankyrin_repeat_protein	vv50108Accessory_factors_involved_in_transport	31.1_cell.organisation;
VIT_05s0020g04410	VIT_09s0070g00080	VviNIP6-1	0.745349	53	211	105.75	76	Unknown	0	35.2_not assigned.unknown;
VIT_18s0122g00290	VIT_09s0070g00080	VviNIP6-1	0.781239	184	61	105.943	77	Unknown_protein	0	35.2_not assigned.unknown;
VIT_00s0179g00040	VIT_09s0070g00080	VviNIP6-1	0.780033	169	67	106.41	78	Ankyrin	0	31.1_cell.organisation;
VIT_13s0074g00760	VIT_09s0070g00080	VviNIP6-1	0.765766	113	105	108.927	79	Calmodulin-binding	0	30.3_signalling.calcium;
VIT_08s0007g00660	VIT_09s0070g00080	VviNIP6-1	0.788288	266	45	109.407	80	Laccase	vv11000Single_reactions_vv50109Incompletely_characterized_transport_systems	16.1_secondary metabolism.simple phenols;
VIT_10s0116g01180	VIT_09s0070g00080	VviNIP6-1	0.778657	170	71	109.864	81	Unknown_protein	0	35.2_not assigned.unknown;
VIT_01s0011g02520	VIT_09s0070g00080	VviNIP6-1	0.744863	57	213	110.186	82	EXS_family_protein_/_ERD1/XPR1/SYG1	vv50125Porters_cat_66_to_94	34.7_transport.phosphate;
VIT_11s0052g00270	VIT_09s0070g00080	VviNIP6-1	0.714444	30	418	111.982	83	R_protein_MLA10	vv34627R_proteins_from_Plant-pathogen_interaction	20.1_stress.biotic;
VIT_18s0001g00280	VIT_09s0070g00080	VviNIP6-1	0.774998	156	81	112.41	84	OPCL1_(OPC-8:0_COA_ligase1)	vv10592alpha-Linolenic_acid_metabolism_vv50104Group_translocators	16.2_secondary metabolism.phenylpropanoids;
VIT_13s0019g02640	VIT_09s0070g00080	VviNIP6-1	0.780114	198	65	113.446	85	Subtilisin_protease_C1	0	29.5.1_protein.degradation.subtilases;
VIT_04s0023g02410	VIT_09s0070g00080	VviNIP6-1	0.743541	59	222	114.446	86	Ethylene-responsive_protein_-related	vv30008Ethylene_signaling_vv60011BHLH	17.5.3_hormone metabolism.ethylene.induced-regulated-responsive-activated;
VIT_09s0002g09080	VIT_09s0070g00080	VviNIP6-1	0.761068	121	121	121	87	Zinc_finger_protein_3	vv60017C2H2	27.3.11_RNA.regulation of transcription.C2H2 zinc finger family;
VIT_13s0019g03360	VIT_09s0070g00080	VviNIP6-1	0.752296	90	164	121.491	88	Laccase	vv11000Single_reactions_vv50109Incompletely_characterized_transport_systems	16.1_secondary metabolism.simple phenols;
VIT_18s0001g09790	VIT_09s0070g00080	VviNIP6-1	0.749985	85	176	122.311	89	S-domain_receptor_kinase	0	29.4_protein.postranslational modification;26.16_misc.myrosinases-lectin-jacalin
VIT_07s0031g00940	VIT_09s0070g00080	VviNIP6-1	0.701014	30	504	122.963	90	Sulfate_transporter_2.1_(AST68)	vv50124Porters_cat_30_to_64	34.6_transport.sulphate;
VIT_16s0098g00400	VIT_09s0070g00080	VviNIP6-1	0.781518	268	59	125.746	91	Receptor_serine/threonine_kinase_PR5K-l	0	30.2.20_signalling.receptor kinases.wheat LRK10 like;30.2.16_signalling.receptor kinases.Catharanthus roseus-like RLK1;30.2.15_signalling.receptor kinases.thaumatin like;11.9.3.3_lipid metabolism.lipid degradation.lysophospholipases.glycerophosphodiester phosphodiesterase
VIT_10s0003g02910	VIT_09s0070g00080	VviNIP6-1	0.727712	51	312	126.143	92	FLS2_(flagellin-sensitive_2)	0	30.2.12_signalling.receptor kinases.leucine rich repeat XII;
VIT_02s0025g03190	VIT_09s0070g00080	VviNIP6-1	0.780036	242	66	126.38	93	2-oxoglutarate-dependent_dioxygenase	0	35.2_not assigned.unknown;
VIT_07s0104g00100	VIT_09s0070g00080	VviNIP6-1	0.741738	69	232	126.523	94	AL-activated_malate_transporter_1	vv50125Porters_cat_66_to_94	35.2_not assigned.unknown;
VIT_01s0026g00630	VIT_09s0070g00080	VviNIP6-1	0.676173	22	735	127.161	95	N-hydroxythioamide_S-beta-glucosyltransferase	vv10966Glucosinolate_biosynthesis	17.8.1.1.4_hormone metabolism.salicylic acid.synthesis-degradation.synthesis.SA glucosyltransferase ether bond making SAG;17.2.1_hormone metabolism.auxin.synthesis-degradation;16.5.1.1.4.3_secondary metabolism.sulfur-containing.glucosinolates.synthesis.shared.UDP-glycosyltransferase;
VIT_18s0001g09750	VIT_09s0070g00080	VviNIP6-1	0.763578	146	113	128.445	96	S-domain_receptor_kinase	0	30.2.24_signalling.receptor kinases.S-locus glycoprotein like;29.4_protein.postranslational modification;26.16_misc.myrosinases-lectin-jacalin;
VIT_00s0131g00350	VIT_09s0070g00080	VviNIP6-1	0.729596	54	306	128.546	97	Annexin_ANN4	vv50101Channels_and_pores	31.1_cell.organisation;
VIT_08s0058g00170	VIT_09s0070g00080	VviNIP6-1	0.739318	67	248	128.903	98	Nudix_hydrolase_15,_mitochondrial_precursor_(AtNUDT15)	0	23.3.3_nucleotide metabolism.salvage.NUDIX hydrolases;
VIT_13s0106g00060	VIT_09s0070g00080	VviNIP6-1	0.759704	136	129	132.454	99	Ankyrin_repeat	0	31.1_cell.organisation;
VIT_05s0165g00090	VIT_09s0070g00080	VviNIP6-1	0.726183	55	321	132.872	100	GAG-POL_precursor_[Vitis_vinifera]	0	35.2_not assigned.unknown;
VIT_05s0020g02740	VIT_05s0020g02740	VviNIP7-1	1	0	0	0	0	Aquaporin_NIP7;1	vv50101Channels_and_pores	34.19.3_transport.Major Intrinsic Proteins.NIP;
VIT_19s0015g00960	VIT_05s0020g02740	VviNIP7-1	0.859756	10	1	3.16228	1	ABC_transporter_G_member_4	vv52010ABC_transporters	34.16_transport.ABC transporters and multidrug resistance systems;
VIT_18s0001g15690	VIT_05s0020g02740	VviNIP7-1	0.82993	23	3	8.30662	2	Endo-1,4-beta-glucanase	vv40006Cell_wall	26.3.4_misc.gluco-, galacto- and mannosidases.endoglucanase;10.2_cell wall.cellulose synthesis
VIT_16s0098g00620	VIT_05s0020g02740	VviNIP7-1	0.833316	60	2	10.9545	3	No_hit	0	35.2_not assigned.unknown;
VIT_03s0038g02540	VIT_05s0020g02740	VviNIP7-1	0.789566	45	6	16.4317	4	Aborted_microspores_AMS	vv60011BHLH	27.3.6_RNA.regulation of transcription.bHLH,Basic Helix-Loop-Helix family;
VIT_18s0001g01760	VIT_05s0020g02740	VviNIP7-1	0.762552	34	14	21.8174	5	PISTILLATA_(PI)_floral_homeotic_protein	vv30009Flower_development_vv60042MADS	33.99_development.unspecified;
VIT_04s0023g03310	VIT_05s0020g02740	VviNIP7-1	0.791309	226	5	33.6155	6	Wuschel_protein	vv60034HB	27.3.22_RNA.regulation of transcription.HB,Homeobox transcription factor family;
VIT_15s0107g00380	VIT_05s0020g02740	VviNIP7-1	0.758269	77	16	35.0999	7	Basic_helix-loop-helix_(bHLH)_family	vv60011BHLH	27.3.6_RNA.regulation of transcription.bHLH,Basic Helix-Loop-Helix family;
VIT_15s0046g00210	VIT_05s0020g02740	VviNIP7-1	0.781086	186	7	36.0832	8	Beta-fructofuranosidase	vv10052Galactose_metabolism_vv10500Starch_and_sucrose_metabolism	2.2.1.3.1_major CHO metabolism.degradation.sucrose.invertases.neutral;
VIT_02s0087g00270	VIT_05s0020g02740	VviNIP7-1	0.740624	93	25	48.2183	9	Avr9/Cf-9-induced_kinase	0	29.4.1.57_protein.postranslational modification.kinase.receptor like cytoplasmatic kinase VII;
VIT_04s0008g04800	VIT_05s0020g02740	VviNIP7-1	0.738523	108	28	54.9909	10	Transferase	0	35.1_not assigned.no ontology;
VIT_08s0007g07100	VIT_05s0020g02740	VviNIP7-1	0.717996	54	68	60.597	11	Male_sterility_2	0	33.99_development.unspecified;
VIT_11s0016g00230	VIT_05s0020g02740	VviNIP7-1	0.802576	1001	4	63.2772	12	Proteasome_26S_AAA-ATPase_subunit_(RPT1a)	vv23050Proteasome	29.5.11.20_protein.degradation.ubiquitin.proteasom;
VIT_15s0046g00970	VIT_05s0020g02740	VviNIP7-1	0.739677	180	26	68.4105	13	Lipid_transfer_protein	0	35.2_not assigned.unknown;
VIT_00s2077g00010	VIT_05s0020g02740	VviNIP7-1	0.779723	598	9	73.3621	14	Subtilisin_protease	0	29.5.1_protein.degradation.subtilases;
VIT_13s0019g03300	VIT_05s0020g02740	VviNIP7-1	0.780976	754	8	77.666	15	Glycosyl_hydrolase_family_17	0	26.4.1_misc.beta 1,3 glucan hydrolases.glucan endo-1,3-beta-glucosidase;
VIT_15s0021g02170	VIT_05s0020g02740	VviNIP7-1	0.717923	114	69	88.6905	16	Chalcone_and_stilbene_synthase	vv10941Flavonoid_biosynthesis	16.8.2_secondary metabolism.flavonoids.chalcones;
VIT_00s0878g00010	VIT_05s0020g02740	VviNIP7-1	0.774982	916	10	95.7079	17	Subtilase	0	29.5.1_protein.degradation.subtilases;
VIT_07s0031g01870	VIT_05s0020g02740	VviNIP7-1	0.76025	694	15	102.029	18	Zinc_finger_(CCCH-type)_family_protein	vv60018C3H	35.2_not assigned.unknown;
VIT_09s0002g01010	VIT_05s0020g02740	VviNIP7-1	0.738206	418	29	110.1	19	Aldehyde_dehydrogenase_family_7_member_A1	vv10010Glycolysis_vv10071Fatty_acid_metabolism_vv10220Urea_cycle_and_metabolism_of_amino_groups_vv10280Valine_leucine_and_isoleucine_degradation_vv10340Histidine_metabolism_vv10410Beta-alanine_metabolism_vv10561Glycerolipid_metabolism_vv10620Pyruvate_metabolism	5.1_fermentation.aldehyde dehydrogenase;
VIT_01s0127g00860	VIT_05s0020g02740	VviNIP7-1	0.680163	37	354	114.446	20	Aborted_microspores_AMS	vv60011BHLH	27.3.6_RNA.regulation of transcription.bHLH,Basic Helix-Loop-Helix family;
VIT_02s0025g00570	VIT_05s0020g02740	VviNIP7-1	0.771689	1192	11	114.508	21	Glycoside_hydrolase,_family_5	0	26.3.5_misc.gluco-, galacto- and mannosidases.glycosyl hydrolase family 5;
VIT_11s0103g00200	VIT_05s0020g02740	VviNIP7-1	0.746505	698	21	121.07	22	Anthranilate_N-benzoyltransferase	vv10400Phenylalanine_tyrosine_and_tryptophan_biosynthesis	16.2_secondary metabolism.phenylpropanoids;
VIT_15s0024g00890	VIT_05s0020g02740	VviNIP7-1	0.762774	1129	13	121.149	23	Constitutive_disease_resistance_1_CDR1	0	29.5.4_protein.degradation.aspartate protease;27.3.99_RNA.regulation of transcription.unclassified
VIT_14s0006g03270	VIT_05s0020g02740	VviNIP7-1	0.743974	653	23	122.552	24	Histone_acetyltransferase_HAC5	vv60060TAZ	27.3.54_RNA.regulation of transcription.Histone acetyltransferases;
VIT_10s0003g02080	VIT_05s0020g02740	VviNIP7-1	0.771375	1429	12	130.95	25	Lipase_GDSL	0	26.28_misc.GDSL-motif lipase;
VIT_16s0013g01470	VIT_05s0020g02740	VviNIP7-1	0.755991	1067	17	134.681	26	Lysyl-tRNA_synthetase	vv10300Lysine_biosynthesis_vv20970Aminoacyl-tRNA_biosynthesis	29.1.6_protein.aa activation.lysine-tRNA ligase;
VIT_01s0026g02700	VIT_05s0020g02740	VviNIP7-1	0.700033	122	167	142.738	27	CYP704G9	0	26.1_misc.cytochrome P450;
VIT_15s0021g01800	VIT_05s0020g02740	VviNIP7-1	0.725952	391	54	145.307	28	No_hit	0	35.2_not assigned.unknown;
VIT_18s0001g15680	VIT_05s0020g02740	VviNIP7-1	0.742683	898	24	146.806	29	Cellulase	vv40006Cell_wall	26.3.4_misc.gluco-, galacto- and mannosidases.endoglucanase;10.2_cell wall.cellulose synthesis
VIT_05s0062g00770	VIT_05s0020g02740	VviNIP7-1	0.751609	1278	19	155.827	30	Beta-1,3-glucanase	0	26.4.1_misc.beta 1,3 glucan hydrolases.glucan endo-1,3-beta-glucosidase;
VIT_02s0234g00060	VIT_05s0020g02740	VviNIP7-1	0.726976	550	50	165.831	31	GCN5_N-acetyltransferase_(GNAT)	0	27.3.99_RNA.regulation of transcription.unclassified;27.3.63_RNA.regulation of transcription.PHD finger transcription factor
VIT_19s0014g03280	VIT_05s0020g02740	VviNIP7-1	0.75354	1618	18	170.658	32	ABC_transporter_G_member_3	vv52010ABC_transporters	34.16_transport.ABC transporters and multidrug resistance systems;
VIT_04s0008g02890	VIT_05s0020g02740	VviNIP7-1	0.726224	551	53	170.889	33	Receptor_kinase	0	30.2.3_signalling.receptor kinases.leucine rich repeat III;
VIT_02s0025g02630	VIT_05s0020g02740	VviNIP7-1	0.706963	280	112	177.088	34	Lipase_GDSL	0	26.28_misc.GDSL-motif lipase;
VIT_12s0034g00170	VIT_05s0020g02740	VviNIP7-1	0.727387	654	48	177.178	35	No_hit	0	35.2_not assigned.unknown;
VIT_19s0014g00050	VIT_05s0020g02740	VviNIP7-1	0.726916	625	51	178.536	36	Argininosuccinate_synthase	vv10220Urea_cycle_and_metabolism_of_amino_groups_vv10252Alanine_and_aspartate_metabolism_vv10330Arginine_and_proline_metabolism	13.1.2.3.22_amino acid metabolism.synthesis.glutamate family.arginine.arginosuccinate synthase;
VIT_15s0021g01790	VIT_05s0020g02740	VviNIP7-1	0.744364	1542	22	184.185	37	No_hit	0	35.2_not assigned.unknown;
VIT_12s0034g01150	VIT_05s0020g02740	VviNIP7-1	0.731395	858	41	187.558	38	Blue_(type_1)_copper_domain	0	26.19_misc.plastocyanin-like;
VIT_06s0004g00520	VIT_05s0020g02740	VviNIP7-1	0.749348	1760	20	187.617	39	No_hit	0	35.2_not assigned.unknown;
VIT_13s0047g00370	VIT_05s0020g02740	VviNIP7-1	0.701132	240	153	191.625	40	Enoyl-CoA_hydratase	vv10062Fatty_acid_elongation_in_mitochondria_vv10071Fatty_acid_metabolism_vv10280Valine_leucine_and_isoleucine_degradation_vv10380Tryptophan_metabolism_vv10410Beta-alanine_metabolism_vv10640Propanoate_metabolism_vv10650Butanoate_metabolism	13.2.6.3_amino acid metabolism.degradation.aromatic aa.tryptophan;
VIT_17s0000g08130	VIT_05s0020g02740	VviNIP7-1	0.711758	423	91	196.196	41	Nodulin_MtN3	0	33.99_development.unspecified;
VIT_17s0000g03000	VIT_05s0020g02740	VviNIP7-1	0.736431	1171	33	196.578	42	MATE_efflux_family_protein	vv50125Porters_cat_66_to_94	34.99_transport.misc;
VIT_10s0003g01250	VIT_05s0020g02740	VviNIP7-1	0.701482	258	151	197.378	43	Pollen_Ole_e_1_allergen_and_extensin	0	20.2.99_stress.abiotic.unspecified;
VIT_05s0102g00880	VIT_05s0020g02740	VviNIP7-1	0.696019	209	196	202.396	44	Strictosidine_synthase	vv10900Terpenoid_biosynthesis_vv10902Monoterpenoid_biosynthesis	16.4.1_secondary metabolism.N misc.alkaloid-like;
VIT_14s0081g00570	VIT_05s0020g02740	VviNIP7-1	0.725113	721	58	204.494	45	Unknown_protein	0	31.1_cell.organisation;
VIT_09s0054g01130	VIT_05s0020g02740	VviNIP7-1	0.735623	1240	35	208.327	46	Beta-amyrin_synthase	vv10900Terpenoid_biosynthesis	16.1.5_secondary metabolism.isoprenoids.terpenoids;16.1_secondary metabolism.isoprenoids
VIT_19s0093g00260	VIT_05s0020g02740	VviNIP7-1	0.729663	1027	43	210.145	47	Glutathione_S-transferase_25_GSTU25	vv10480Glutathione_metabolism	26.9_misc.glutathione S transferases;
VIT_07s0031g01690	VIT_05s0020g02740	VviNIP7-1	0.73461	1259	36	212.894	48	No_hit	0	35.2_not assigned.unknown;
VIT_04s0008g05370	VIT_05s0020g02740	VviNIP7-1	0.736918	1508	31	216.213	49	Serine_hydrolase_[Vitis_vinifera]	vv10260Glycine_serine_and_threonine_metabolism	24_Biodegradation of Xenobiotics;11.9.3.2_lipid metabolism.lipid degradation.lysophospholipases.carboxylesterase
VIT_04s0069g00300	VIT_05s0020g02740	VviNIP7-1	0.729409	1113	44	221.296	50	Gamma-aminobutyrate_transaminase_subunit_precursor_isozyme_3	vv10251Glutamate_metabolism_vv10252Alanine_and_aspartate_metabolism_vv10410Beta-alanine_metabolism_vv10650Butanoate_metabolism	13.1.1.1.2_amino acid metabolism.synthesis.central amino acid metabolism.GABA.GABA transaminase;
VIT_05s0020g00530	VIT_05s0020g02740	VviNIP7-1	0.730588	1167	42	221.391	51	Beta-1,4-xylosidase	vv10500Starch_and_sucrose_metabolism_vv10520Nucleotide_sugars_metabolism	10.6.2_cell wall.degradation.mannan-xylose-arabinose-fucose;
VIT_07s0151g01120	VIT_05s0020g02740	VviNIP7-1	0.732172	1345	39	229.031	52	Plastocyanin_domain-containing_protein	vv10195Photosynthesis_vv50113Thylakoid_targeting_pathway	26.19_misc.plastocyanin-like;
VIT_10s0116g01620	VIT_05s0020g02740	VviNIP7-1	0.72021	828	65	231.991	53	Lyase	0	10.6.3_cell wall.degradation.pectate lyases and polygalacturonases;
VIT_15s0048g02810	VIT_05s0020g02740	VviNIP7-1	0.736785	1704	32	233.512	54	Phototropic-responsive_NPH3	0	30.11_signalling.light;
VIT_13s0064g00610	VIT_05s0020g02740	VviNIP7-1	0.715915	800	74	243.311	55	Cation/hydrogen_exchanger_28_(CHX28)	vv50124Porters_cat_30_to_64	34.12_transport.metal;
VIT_02s0025g01310	VIT_05s0020g02740	VviNIP7-1	0.720859	932	64	244.229	56	Receptor_kinase	0	30.2.3_signalling.receptor kinases.leucine rich repeat III;
VIT_11s0037g01330	VIT_05s0020g02740	VviNIP7-1	0.734305	1675	37	248.948	57	No_hit	0	35.2_not assigned.unknown;
VIT_18s0001g01220	VIT_05s0020g02740	VviNIP7-1	0.714742	787	80	250.918	58	5-azacytidine_resistance	0	26.13_misc.acid and other phosphatases;
VIT_18s0001g14200	VIT_05s0020g02740	VviNIP7-1	0.706684	558	113	251.106	59	No_hit	0	35.2_not assigned.unknown;
VIT_19s0090g00750	VIT_05s0020g02740	VviNIP7-1	0.739395	2353	27	252.054	60	Dihydrolipoamide_succinyltransferase	vv10020Citrate_cycle	8.1.5_TCA / org transformation.TCA.2-oxoglutarate dehydrogenase;
VIT_06s0061g00140	VIT_05s0020g02740	VviNIP7-1	0.702258	448	147	256.624	61	Unknown_protein	0	35.2_not assigned.unknown;
VIT_18s0001g04500	VIT_05s0020g02740	VviNIP7-1	0.737885	2320	30	263.818	62	Enhanced_EM_level_EEL	vv60012BZIP	27.3.35_RNA.regulation of transcription.bZIP transcription factor family;17.1.3_hormone metabolism.abscisic acid.induced-regulated-responsive-activated
VIT_14s0006g02060	VIT_05s0020g02740	VviNIP7-1	0.73226	1956	38	272.632	63	Unknown	0	35.2_not assigned.unknown;
VIT_01s0026g00440	VIT_05s0020g02740	VviNIP7-1	0.735793	2219	34	274.674	64	Beta-xylosidase/alpha-L-arabinosidase	vv10520Nucleotide_sugars_metabolism	10.6.2_cell wall.degradation.mannan-xylose-arabinose-fucose;
VIT_14s0006g03290	VIT_05s0020g02740	VviNIP7-1	0.72139	1230	63	278.37	65	Sugar_transporter_1	vv50121Porters_cat_1_to_6	34.2_transport.sugars;
VIT_16s0013g00470	VIT_05s0020g02740	VviNIP7-1	0.725309	1381	57	280.566	66	No_hit	0	35.2_not assigned.unknown;
VIT_12s0121g00340	VIT_05s0020g02740	VviNIP7-1	0.708873	809	103	288.664	67	No_hit	0	35.2_not assigned.unknown;
VIT_14s0030g00360	VIT_05s0020g02740	VviNIP7-1	0.72863	1865	45	289.698	68	Brassinosteroid_insensitive_1-associated_receptor_kinase_1	vv30005Brassinosteroids_signaling	30.2.23_signalling.receptor kinases.RKF3 like;
VIT_18s0001g14470	VIT_05s0020g02740	VviNIP7-1	0.73203	2119	40	291.136	69	No_hit	0	35.2_not assigned.unknown;
VIT_16s0013g01200	VIT_05s0020g02740	VviNIP7-1	0.72445	1453	61	297.713	70	Receptor_serine/threonine_kinase_PR5K	0	30.2.20_signalling.receptor kinases.wheat LRK10 like;30.2.16_signalling.receptor kinases.Catharanthus roseus-like RLK1;30.2.15_signalling.receptor kinases.thaumatin like;11.9.3.3_lipid metabolism.lipid degradation.lysophospholipases.glycerophosphodiester phosphodiesterase
VIT_16s0100g00970	VIT_05s0020g02740	VviNIP7-1	0.727249	1885	49	303.916	71	No_hit	0	35.2_not assigned.unknown;
VIT_08s0056g01650	VIT_05s0020g02740	VviNIP7-1	0.712652	1112	87	311.037	72	Lateral_organ_boundaries_domain_protein_20_(LBD20)	vv60007AS2	27.3.37_RNA.regulation of transcription.AS2,Lateral Organ Boundaries Gene Family;
VIT_04s0023g01590	VIT_05s0020g02740	VviNIP7-1	0.706186	830	118	312.954	73	No_hit	0	35.2_not assigned.unknown;
VIT_16s0050g00220	VIT_05s0020g02740	VviNIP7-1	0.700709	643	158	318.738	74	Cofilin	vv44810Regulation_of_actin_cytoskeleton	31.1.1.1.2_cell.organisation.cytoskeleton.actin.actin depolymerizing factors;31.1_cell.organisation
VIT_10s0003g04920	VIT_05s0020g02740	VviNIP7-1	0.699866	604	169	319.493	75	No_hit	0	35.2_not assigned.unknown;
VIT_08s0007g01060	VIT_05s0020g02740	VviNIP7-1	0.70299	731	141	321.047	76	Delta_1-pyrroline-5-carboxylate_synthetase_(P5CS)	vv10330Arginine_and_proline_metabolism	13.1.2.2.1_amino acid metabolism.synthesis.glutamate family.proline.delta 1-pyrroline-5-carboxylate synthetase;
VIT_09s0002g08400	VIT_05s0020g02740	VviNIP7-1	0.707715	980	106	322.304	77	SET_Domain_group_26	vv60056SET_PCG	27.3.69_RNA.regulation of transcription.SET-domain transcriptional regulator family;
VIT_10s0003g02560	VIT_05s0020g02740	VviNIP7-1	0.727511	2259	46	322.357	78	ABC_transporter_B_member_14	vv52010ABC_transporters	34.16_transport.ABC transporters and multidrug resistance systems;
VIT_04s0023g00450	VIT_05s0020g02740	VviNIP7-1	0.725694	1917	55	324.708	79	Auxin_efflux_carrier_protein_8	vv50004Auxin_transport_vv50125Porters_cat_66_to_94	17.2.2_hormone metabolism.auxin.signal transduction;
VIT_09s0002g07200	VIT_05s0020g02740	VviNIP7-1	0.727401	2264	47	326.202	80	Glycosyl_hydrolase_family_28_protein	0	10.6.3_cell wall.degradation.pectate lyases and polygalacturonases;
VIT_19s0176g00030	VIT_05s0020g02740	VviNIP7-1	0.701435	718	152	330.357	81	ABC_transporter_C_member_15	vv52010ABC_transporters	34.16_transport.ABC transporters and multidrug resistance systems;
VIT_14s0006g02050	VIT_05s0020g02740	VviNIP7-1	0.725395	2015	56	335.917	82	Unknown	0	35.2_not assigned.unknown;
VIT_06s0004g06800	VIT_05s0020g02740	VviNIP7-1	0.724518	1888	60	336.571	83	PHD_finger_transcription_factor	vv60048PHD	27.3.63_RNA.regulation of transcription.PHD finger transcription factor;
VIT_04s0023g01310	VIT_05s0020g02740	VviNIP7-1	0.704298	864	132	337.71	84	No_hit	0	35.2_not assigned.unknown;
VIT_03s0017g02020	VIT_05s0020g02740	VviNIP7-1	0.704034	856	134	338.68	85	Unknown	0	35.2_not assigned.unknown;
VIT_02s0033g00250	VIT_05s0020g02740	VviNIP7-1	0.712513	1311	88	339.659	86	No_hit	0	35.2_not assigned.unknown;
VIT_14s0066g02460	VIT_05s0020g02740	VviNIP7-1	0.72631	2291	52	345.155	87	Lateral_organ_boundaries_domain_family_protein_(LBD27)	vv60007AS2	27.3.37_RNA.regulation of transcription.AS2,Lateral Organ Boundaries Gene Family;
VIT_00s1536g00010	VIT_05s0020g02740	VviNIP7-1	0.712179	1386	89	351.218	88	Heat_shock_protein_101	vv50109Incompletely_characterized_transport_systems	35.2_not assigned.unknown;
VIT_15s0021g00600	VIT_05s0020g02740	VviNIP7-1	0.711301	1341	93	353.147	89	No_hit	0	35.2_not assigned.unknown;
VIT_05s0077g01340	VIT_05s0020g02740	VviNIP7-1	0.69741	678	184	353.202	90	PMR5_(powdery_mildew_resistant_5)	0	35.2_not assigned.unknown;
VIT_15s0046g03250	VIT_05s0020g02740	VviNIP7-1	0.71523	1624	78	355.91	91	No_hit	0	35.2_not assigned.unknown;
VIT_00s2071g00010	VIT_05s0020g02740	VviNIP7-1	0.693266	592	214	355.933	92	Cis-prenyltransferase	vv10900Terpenoid_biosynthesis	35.1_not assigned.no ontology;
VIT_12s0059g02400	VIT_05s0020g02740	VviNIP7-1	0.715623	1651	77	356.549	93	Unknown_protein	0	29.5.11.1_protein.degradation.ubiquitin.ubiquitin;
VIT_15s0046g00330	VIT_05s0020g02740	VviNIP7-1	0.715687	1712	76	360.71	94	CYP703A2	0	26.1_misc.cytochrome P450;
VIT_01s0011g06530	VIT_05s0020g02740	VviNIP7-1	0.724648	2219	59	361.83	95	Galacturonic_acid_reductase_[Vitis_vinifera]	vv40006Cell_wall	16.8.2_secondary metabolism.flavonoids.chalcones;3.5_minor CHO metabolism.others
VIT_18s0001g05500	VIT_05s0020g02740	VviNIP7-1	0.71185	1470	90	363.731	96	PUMILIO_7_(APUM7)	0	35.1.12_not assigned.no ontology.pumilio/Puf RNA-binding domain-containing protein;
VIT_10s0003g05530	VIT_05s0020g02740	VviNIP7-1	0.713102	1560	85	364.143	97	CPRD2	0	26.8_misc.nitrilases, *nitrile lyases, berberine bridge enzymes, reticuline oxidases, troponine reductases;
VIT_15s0045g00760	VIT_05s0020g02740	VviNIP7-1	0.709988	1377	98	367.35	98	No_hit	0	35.2_not assigned.unknown;
VIT_01s0011g06390	VIT_05s0020g02740	VviNIP7-1	0.717149	1902	71	367.481	99	MS1_(male_sterility_1);_DNA_binding	vv60048PHD	27.3.63_RNA.regulation of transcription.PHD finger transcription factor;
VIT_19s0027g00120	VIT_05s0020g02740	VviNIP7-1	0.707492	1242	109	367.937	100	No_hit	0	35.2_not assigned.unknown;
VIT_14s0108g00700	VIT_14s0108g00700	VviNIP8-1	1	0	0	0	0	Aquaporin_NIP1;2	vv50101Channels_and_pores	34.19.99_transport.Major Intrinsic Proteins.unspecified;34.19.3_transport.Major Intrinsic Proteins.NIP
VIT_01s0010g03530	VIT_14s0108g00700	VviNIP8-1	0.857473	54	1	7.34847	1	Phagocytosis_and_cell_motility_protein_ELMO1	0	35.1_not assigned.no ontology;
VIT_04s0008g04160	VIT_14s0108g00700	VviNIP8-1	0.81019	3	20	7.74597	2	Dehydration-responsive_protein_(RD22)	0	20.2.3_stress.abiotic.drought/salt;
VIT_10s0003g04240	VIT_14s0108g00700	VviNIP8-1	0.81848	8	11	9.38083	3	Tyrosine_decarboxylase	vv10350Tyrosine_metabolism_vv10950Alkaloid_biosynthesis_I	16.4.1_secondary metabolism.N misc.alkaloid-like;
VIT_19s0015g01120	VIT_14s0108g00700	VviNIP8-1	0.825897	18	8	12	4	Clavata-like_kinase	0	30.2.11_signalling.receptor kinases.leucine rich repeat XI;
VIT_19s0014g04900	VIT_14s0108g00700	VviNIP8-1	0.805338	6	27	12.7279	5	(-)-germacrene_D_synthase	vv10900Terpenoid_biosynthesis	16.1.5_secondary metabolism.isoprenoids.terpenoids;
VIT_00s0181g00200	VIT_14s0108g00700	VviNIP8-1	0.85028	108	2	14.6969	6	LHCB3_(light-harvesting_chlorophyll_binding_protein_3)	vv10196Photosynthesis_antenna_proteins_vv50105Transport_electron_carriers	1.1.1.1_PS.lightreaction.photosystem II.LHC-II;
VIT_17s0000g08680	VIT_14s0108g00700	VviNIP8-1	0.846514	98	3	17.1464	7	IMP_dehydrogenase/GMP_reductase	vv10230Purine_metabolism	35.2_not assigned.unknown;
VIT_06s0004g01550	VIT_14s0108g00700	VviNIP8-1	0.836313	113	5	23.7697	8	Phosphoribosylanthranilate_transferase	vv10400Phenylalanine_tyrosine_and_tryptophan_biosynthesis	35.1.19_not assigned.no ontology.C2 domain-containing protein;
VIT_00s0181g00180	VIT_14s0108g00700	VviNIP8-1	0.843468	146	4	24.1661	9	LHCB3_(light-harvesting_chlorophyll_binding_protein_3)	vv10196Photosynthesis_antenna_proteins_vv50105Transport_electron_carriers	1.1.1.1_PS.lightreaction.photosystem II.LHC-II;
VIT_04s0043g00370	VIT_14s0108g00700	VviNIP8-1	0.802741	17	37	25.0799	10	Ammonium_transporter_1;2	vv50101Channels_and_pores	34.5_transport.ammonium;
VIT_14s0060g01830	VIT_14s0108g00700	VviNIP8-1	0.816027	47	14	25.6515	11	Unknown_protein	0	35.2_not assigned.unknown;
VIT_18s0072g01110	VIT_14s0108g00700	VviNIP8-1	0.81067	44	18	28.1425	12	GASA_like	vv30010Gibberellin_signaling	35.2_not assigned.unknown;
VIT_04s0023g03710	VIT_14s0108g00700	VviNIP8-1	0.835769	133	6	28.2489	13	Myb_domain_protein_4	vv60044MYB	27.3.25_RNA.regulation of transcription.MYB domain transcription factor family;
VIT_16s0039g01910	VIT_14s0108g00700	VviNIP8-1	0.821964	89	10	29.8329	14	Vegetative_storage_protein_win4.5	0	35.1_not assigned.no ontology;
VIT_03s0063g02620	VIT_14s0108g00700	VviNIP8-1	0.78715	14	73	31.9687	15	Myb_RAD_(Transcription_factor_RAD)	vv30009Flower_development_vv60045MYBrelated	27.3.26_RNA.regulation of transcription.MYB-related transcription factor family;
VIT_17s0000g08900	VIT_14s0108g00700	VviNIP8-1	0.830241	151	7	32.5115	16	LRR_receptor-like_kinase_2	0	30.2.11_signalling.receptor kinases.leucine rich repeat XI;
VIT_18s0001g06690	VIT_14s0108g00700	VviNIP8-1	0.812287	89	16	37.7359	17	Gibberellin_20_oxidase_2	vv10904Diterpenoid_biosynthesis	26.7_misc.oxidases - copper, flavone etc;
VIT_09s0002g05700	VIT_14s0108g00700	VviNIP8-1	0.804562	52	32	40.7922	18	Phototropic-responsive_NPH3	0	30.11_signalling.light;
VIT_01s0026g00350	VIT_14s0108g00700	VviNIP8-1	0.815078	115	15	41.5331	19	Basic_helix-loop-helix_(bHLH)_family	vv60011BHLH	35.2_not assigned.unknown;
VIT_11s0037g00290	VIT_14s0108g00700	VviNIP8-1	0.808917	85	23	44.2154	20	Plastocyanin_domain-containing_protein	vv10195Photosynthesis_vv50113Thylakoid_targeting_pathway	26.19_misc.plastocyanin-like;
VIT_07s0031g01680	VIT_14s0108g00700	VviNIP8-1	0.804532	64	33	45.9565	21	CYP86A1	0	26.1_misc.cytochrome P450;
VIT_08s0007g03240	VIT_14s0108g00700	VviNIP8-1	0.811267	130	17	47.0106	22	Carbonic_anhydrase_precursor	vv10910Nitrogen_metabolism_vv50124Porters_cat_30_to_64	8.3_TCA / org transformation.carbonic anhydrases;
VIT_17s0000g06730	VIT_14s0108g00700	VviNIP8-1	0.816978	175	13	47.697	23	No_hit	0	35.2_not assigned.unknown;
VIT_10s0003g01050	VIT_14s0108g00700	VviNIP8-1	0.824068	267	9	49.0204	24	CHUP1_(chloroplast_unusual_positioning_1)	vv44810Regulation_of_actin_cytoskeleton	35.1.42_not assigned.no ontology.proline rich family;
VIT_00s0218g00100	VIT_14s0108g00700	VviNIP8-1	0.80493	85	30	50.4975	25	Metal_transporter_Nramp6	vv50124Porters_cat_30_to_64	34.12_transport.metal;
VIT_08s0058g01010	VIT_14s0108g00700	VviNIP8-1	0.798049	54	50	51.9615	26	Unknown	0	35.2_not assigned.unknown;
VIT_13s0067g02910	VIT_14s0108g00700	VviNIP8-1	0.805019	98	29	53.3104	27	Non-specific_lipid-transfer_protein	0	35.2_not assigned.unknown;
VIT_18s0166g00080	VIT_14s0108g00700	VviNIP8-1	0.759793	23	158	60.2827	28	ABC_transporter_G_member_4	vv52010ABC_transporters	34.16_transport.ABC transporters and multidrug resistance systems;
VIT_11s0016g00740	VIT_14s0108g00700	VviNIP8-1	0.787495	56	71	63.0555	29	Receptor-like_protein_kinase_3	0	30.2.3_signalling.receptor kinases.leucine rich repeat III;
VIT_05s0062g00630	VIT_14s0108g00700	VviNIP8-1	0.803289	113	36	63.7809	30	UDP-glucose_transferase_(UGT75B2)	vv10500Starch_and_sucrose_metabolism	26.2_misc.UDP glucosyl and glucoronyl transferases;
VIT_14s0068g00140	VIT_14s0108g00700	VviNIP8-1	0.75561	23	177	63.8044	31	No_hit	0	35.2_not assigned.unknown;
VIT_18s0001g10500	VIT_14s0108g00700	VviNIP8-1	0.802368	103	40	64.1872	32	ABA_8'-hydroxylase_CYP707A1	vv10906Carotenoid_biosynthesis_vv11013ABA_biosynthesis_vv30001ABA_signaling	26.1_misc.cytochrome P450;
VIT_10s0116g01140	VIT_14s0108g00700	VviNIP8-1	0.799154	91	46	64.6993	33	Stigma-specific_Stig1	0	35.1_not assigned.no ontology;
VIT_17s0000g03700	VIT_14s0108g00700	VviNIP8-1	0.745895	18	235	65.0385	34	Kinesin_motor_protein-related	vv44810Regulation_of_actin_cytoskeleton	31.1_cell.organisation;
VIT_12s0055g01180	VIT_14s0108g00700	VviNIP8-1	0.817164	356	12	65.3605	35	Alpha-L-arabinosidase	vv10520Nucleotide_sugars_metabolism	10.6.2_cell wall.degradation.mannan-xylose-arabinose-fucose;
VIT_18s0041g00550	VIT_14s0108g00700	VviNIP8-1	0.809486	205	21	65.6125	36	Proton-dependent_oligopeptide_transport_(POT)_family_protein	vv50122Porters_cat_7_to_17	34.13_transport.peptides and oligopeptides;
VIT_06s0061g00890	VIT_14s0108g00700	VviNIP8-1	0.806834	181	25	67.2681	37	Carboxypeptidase	0	29.5_protein.degradation;
VIT_10s0116g00520	VIT_14s0108g00700	VviNIP8-1	0.798748	98	47	67.8675	38	Xyloglucan_endotransglucosylase/hydrolase_8	vv40006Cell_wall	10.7_cell wall.modification;
VIT_10s0116g01030	VIT_14s0108g00700	VviNIP8-1	0.794312	84	59	70.3989	39	Stigma-specific_Stig1	0	35.1_not assigned.no ontology;
VIT_18s0001g15720	VIT_14s0108g00700	VviNIP8-1	0.796577	101	51	71.7705	40	Leucine_Rich_Repeat_receptor-like_kinase	0	30.2.11_signalling.receptor kinases.leucine rich repeat XI;
VIT_02s0025g02720	VIT_14s0108g00700	VviNIP8-1	0.810451	273	19	72.0208	41	Unknown_protein	0	35.2_not assigned.unknown;
VIT_00s0361g00090	VIT_14s0108g00700	VviNIP8-1	0.799548	119	44	72.3602	42	Phototropic-responsive_NPH3_protein	0	30.11_signalling.light;
VIT_04s0023g01910	VIT_14s0108g00700	VviNIP8-1	0.770413	49	113	74.411	43	Myb_family	vv60045MYBrelated	27.3.26_RNA.regulation of transcription.MYB-related transcription factor family;
VIT_15s0046g00310	VIT_14s0108g00700	VviNIP8-1	0.795838	112	53	77.0454	44	Transcription_factor_TINY	vv30008Ethylene_signaling_vv60003AP2_EREBP	27.3.3_RNA.regulation of transcription.AP2/EREBP, APETALA2/Ethylene-responsive element binding protein family;
VIT_08s0007g02000	VIT_14s0108g00700	VviNIP8-1	0.793106	103	61	79.2654	45	Glycerol-3-phosphate_acyltransferase_8	vv10561Glycerolipid_metabolism_vv10564Glycerophospholipid_metabolism	11.3_lipid metabolism.Phospholipid synthesis;
VIT_08s0007g01480	VIT_14s0108g00700	VviNIP8-1	0.779352	71	90	79.9375	46	TTL1_(tetratricopetide-repeat_thioredoxin-like_1)	vv50132Primary_active_transporter_cat_A5_to_A8	21.1_redox.thioredoxin;
VIT_15s0021g02300	VIT_14s0108g00700	VviNIP8-1	0.809306	304	22	81.7802	47	Squamosa_promoter-binding_protein_8_(SPL8)	vv60055SBP	33.3_development.squamosa promoter binding like (SPL);
VIT_08s0058g00800	VIT_14s0108g00700	VviNIP8-1	0.766275	52	131	82.5348	48	Wound-induced_protein_WI12	0	30.2.99_signalling.receptor kinases.misc;
VIT_18s0122g00280	VIT_14s0108g00700	VviNIP8-1	0.805186	258	28	84.9941	49	Unknown_protein	0	35.2_not assigned.unknown;
VIT_16s0098g01560	VIT_14s0108g00700	VviNIP8-1	0.799352	171	45	87.7211	50	Glucan_endo-1,3-beta-D-glucosidase	vv10500Starch_and_sucrose_metabolism	26.4.1_misc.beta 1,3 glucan hydrolases.glucan endo-1,3-beta-glucosidase;
VIT_14s0066g01730	VIT_14s0108g00700	VviNIP8-1	0.729004	22	358	88.7468	51	Cellulose_synthase_CSLC04	vv40006Cell_wall	10.2_cell wall.cellulose synthesis;
VIT_14s0060g00330	VIT_14s0108g00700	VviNIP8-1	0.798301	167	49	90.4599	52	Aspartyl_protease	0	29.5.4_protein.degradation.aspartate protease;
VIT_01s0011g04460	VIT_14s0108g00700	VviNIP8-1	0.771136	83	108	94.6784	53	MATE_efflux_family_protein	vv50125Porters_cat_66_to_94	34.99_transport.misc;
VIT_03s0091g01010	VIT_14s0108g00700	VviNIP8-1	0.745701	38	239	95.2995	54	LIM_domain_protein_WLIM1	vv60040LIM	27.3.67_RNA.regulation of transcription.putative transcription regulator;
VIT_13s0019g02940	VIT_14s0108g00700	VviNIP8-1	0.744496	39	250	98.7421	55	Cis-zeatin_O-beta-D-glucosyltransferase	vv10908Zeatin_biosynthesis	26.2_misc.UDP glucosyl and glucoronyl transferases;17.4.1_hormone metabolism.cytokinin.synthesis-degradation
VIT_03s0110g00360	VIT_14s0108g00700	VviNIP8-1	0.801883	255	42	103.489	56	Copper_transporter_2	vv50101Channels_and_pores	35.2_not assigned.unknown;
VIT_05s0077g02330	VIT_14s0108g00700	VviNIP8-1	0.804592	346	31	103.566	57	Transducin_protein	0	35.1_not assigned.no ontology;
VIT_08s0032g00890	VIT_14s0108g00700	VviNIP8-1	0.806962	454	24	104.384	58	Alpha-L-arabinosidase	vv10520Nucleotide_sugars_metabolism	10.6.2_cell wall.degradation.mannan-xylose-arabinose-fucose;
VIT_01s0137g00410	VIT_14s0108g00700	VviNIP8-1	0.766201	83	132	104.671	59	CYP86A2	0	26.1_misc.cytochrome P450;
VIT_19s0014g03970	VIT_14s0108g00700	VviNIP8-1	0.802605	298	38	106.414	60	Calcium-binding_EF-hand	0	30.3_signalling.calcium;
VIT_18s0072g00820	VIT_14s0108g00700	VviNIP8-1	0.803504	338	35	108.766	61	VFB3_(VIER_F-_box__proteinE_3)	0	29.5.11.4.3.2_protein.degradation.ubiquitin.E3.SCF.FBOX;29.5.11.4.3.1_protein.degradation.ubiquitin.E3.SCF.SKP
VIT_12s0134g00010	VIT_14s0108g00700	VviNIP8-1	0.794658	212	57	109.927	62	Phototropic-responsive_NPH3_protein	0	30.11_signalling.light;
VIT_10s0116g01040	VIT_14s0108g00700	VviNIP8-1	0.771019	111	110	110.499	63	Stigma-specific_Stig1	0	35.1_not assigned.no ontology;
VIT_12s0121g00230	VIT_14s0108g00700	VviNIP8-1	0.806109	497	26	113.675	64	Beta-D-xylosidase	vv10500Starch_and_sucrose_metabolism_vv10520Nucleotide_sugars_metabolism	10.6.2_cell wall.degradation.mannan-xylose-arabinose-fucose;
VIT_11s0037g00320	VIT_14s0108g00700	VviNIP8-1	0.802561	347	39	116.331	65	Serine_carboxypeptidase_S10	0	29.5.5_protein.degradation.serine protease;
VIT_00s0179g00010	VIT_14s0108g00700	VviNIP8-1	0.790384	219	64	118.389	66	Ankyrin	0	31.1_cell.organisation;
VIT_06s0004g02860	VIT_14s0108g00700	VviNIP8-1	0.802075	348	41	119.449	67	Unknown_protein	0	35.2_not assigned.unknown;
VIT_03s0038g02000	VIT_14s0108g00700	VviNIP8-1	0.786993	194	74	119.817	68	Amidase	vv10220Urea_cycle_and_metabolism_of_amino_groups_vv10360Phenylalanine_metabolism_vv11002Auxin_biosynthesis_vv50133Primary_active_transporter_cat_A9_to_A18	26.8_misc.nitrilases, *nitrile lyases, berberine bridge enzymes, reticuline oxidases, troponine reductases;
VIT_18s0001g14130	VIT_14s0108g00700	VviNIP8-1	0.799872	335	43	120.021	69	Zinc_finger_(C2H2_type)_family	vv60017C2H2	27.3.11_RNA.regulation of transcription.C2H2 zinc finger family;
VIT_01s0127g00400	VIT_14s0108g00700	VviNIP8-1	0.796363	282	52	121.095	70	Polygalacturonase_GH28	vv40006Cell_wall	10.6.3_cell wall.degradation.pectate lyases and polygalacturonases;
VIT_03s0038g01150	VIT_14s0108g00700	VviNIP8-1	0.75369	80	188	122.638	71	Auxin-responsive	vv30003Auxin_signaling	17.2.3_hormone metabolism.auxin.induced-regulated-responsive-activated;
VIT_18s0001g09980	VIT_14s0108g00700	VviNIP8-1	0.795422	277	55	123.43	72	Unknown_protein	0	35.2_not assigned.unknown;
VIT_18s0001g06220	VIT_14s0108g00700	VviNIP8-1	0.803959	464	34	125.603	73	F-box_protein_(FBW2)	0	29.5.11.4.3.2_protein.degradation.ubiquitin.E3.SCF.FBOX;
VIT_10s0003g03390	VIT_14s0108g00700	VviNIP8-1	0.793026	266	62	128.421	74	Unknown_protein	0	35.2_not assigned.unknown;
VIT_01s0011g05200	VIT_14s0108g00700	VviNIP8-1	0.798379	344	48	128.499	75	Phosphoethanolamine_N-methyltransferase_1	vv10564Glycerophospholipid_metabolism	11.3_lipid metabolism.Phospholipid synthesis;
VIT_03s0038g02400	VIT_14s0108g00700	VviNIP8-1	0.794532	293	58	130.361	76	Protein_kinase	0	29.4.1.56_protein.postranslational modification.kinase.receptor like cytoplasmatic kinase VI;
VIT_09s0002g04310	VIT_14s0108g00700	VviNIP8-1	0.725758	44	390	130.996	77	Rho_guanyl-nucleotide_exchange_factor_ROPGEF8	0	30.5_signalling.G-proteins;
VIT_02s0025g02190	VIT_14s0108g00700	VviNIP8-1	0.749871	81	213	131.351	78	Short-chain_dehydrogenase/reductase	0	26.22_misc.short chain dehydrogenase/reductase (SDR);
VIT_10s0116g00600	VIT_14s0108g00700	VviNIP8-1	0.788035	256	69	132.906	79	RIC10_(ROP-Interactive_crib_motif-containing)	vv44810Regulation_of_actin_cytoskeleton	30.5_signalling.G-proteins;
VIT_11s0052g01650	VIT_14s0108g00700	VviNIP8-1	0.795792	347	54	136.887	80	Pathogenesis-related_protein_1_precursor_(PRP_1)	vv30011Jasmonate_signaling_vv34626Plant-pathogen_interaction	20.1_stress.biotic;
VIT_04s0008g03270	VIT_14s0108g00700	VviNIP8-1	0.754696	108	184	140.968	81	GATA_transcription_factor_11	vv60016C2C2-GATA	27.3.9_RNA.regulation of transcription.C2C2(Zn) GATA transcription factor family;
VIT_18s0001g03610	VIT_14s0108g00700	VviNIP8-1	0.790248	308	65	141.492	82	Auxin-independent_growth_promoter	0	35.2_not assigned.unknown;
VIT_05s0020g00950	VIT_14s0108g00700	VviNIP8-1	0.789943	314	66	143.958	83	Aspartyl_protease	0	29.5.4_protein.degradation.aspartate protease;
VIT_10s0003g02110	VIT_14s0108g00700	VviNIP8-1	0.769738	186	117	147.519	84	Lipase_GDSL	0	26.28_misc.GDSL-motif lipase;
VIT_13s0064g01750	VIT_14s0108g00700	VviNIP8-1	0.782677	270	81	147.885	85	Vicianin_hydrolase	vv10460Cyanoamino_acid_metabolism	26.3_misc.gluco-, galacto- and mannosidases;
VIT_14s0030g00430	VIT_14s0108g00700	VviNIP8-1	0.791553	348	63	148.068	86	Unknown_protein	0	35.2_not assigned.unknown;
VIT_08s0007g07720	VIT_14s0108g00700	VviNIP8-1	0.653974	21	1110	152.676	87	CYP93A1_2-hydroxyisoflavanone_synthase	vv10943Isoflavonoid_biosynthesis	26.1_misc.cytochrome P450;
VIT_05s0102g00830	VIT_14s0108g00700	VviNIP8-1	0.775327	239	98	153.042	88	Unknown_protein	0	35.2_not assigned.unknown;
VIT_00s0372g00080	VIT_14s0108g00700	VviNIP8-1	0.727512	67	370	157.448	89	1,8-cineole_synthase,_chloroplast	vv10902Monoterpenoid_biosynthesis	16.1.5_secondary metabolism.isoprenoids.terpenoids;
VIT_03s0038g01130	VIT_14s0108g00700	VviNIP8-1	0.711214	50	506	159.06	90	Auxin-responsive	vv30003Auxin_signaling	17.2.3_hormone metabolism.auxin.induced-regulated-responsive-activated;
VIT_12s0059g01830	VIT_14s0108g00700	VviNIP8-1	0.761399	174	148	160.474	91	Unknown	0	35.2_not assigned.unknown;
VIT_08s0007g00700	VIT_14s0108g00700	VviNIP8-1	0.78774	368	70	160.499	92	PCS1_(promotion_of_cell_survival1)_peptidase	0	29.5.4_protein.degradation.aspartate protease;27.3.99_RNA.regulation of transcription.unclassified
VIT_11s0016g01320	VIT_14s0108g00700	VviNIP8-1	0.774754	257	102	161.907	93	Myb_domain_protein_13	vv60044MYB	30.2.99_signalling.receptor kinases.misc;27.3.25_RNA.regulation of transcription.MYB domain transcription factor family;16.5.1.2.3_secondary metabolism.sulfur-containing.glucosinolates.regulation.indole;
VIT_09s0002g08590	VIT_14s0108g00700	VviNIP8-1	0.745835	115	237	165.091	94	Pentatricopeptide_(PPR)_repeat-containing_protein	0	35.2_not assigned.unknown;
VIT_07s0104g00890	VIT_14s0108g00700	VviNIP8-1	0.788832	404	68	165.747	95	IMK2_(inflorescence_meristem_receptor-like_kinase_2)	0	35.1_not assigned.no ontology;
VIT_11s0016g02900	VIT_14s0108g00700	VviNIP8-1	0.794792	492	56	165.988	96	Leucine-rich_repeat_family_protein_/_extensin	vv40006Cell_wall	10.5.3_cell wall.cell wall proteins.LRR;
VIT_03s0038g01830	VIT_14s0108g00700	VviNIP8-1	0.765676	208	133	166.325	97	Proline-rich_protein_4	0	10.5.2_cell wall.cell wall proteins.proline rich proteins;
VIT_15s0048g02680	VIT_14s0108g00700	VviNIP8-1	0.787166	386	72	166.709	98	Calmodulin-binding_region_IQD17	0	30.3_signalling.calcium;
VIT_07s0005g01840	VIT_14s0108g00700	VviNIP8-1	0.779584	323	87	167.634	99	Patatin	0	33.1_development.storage proteins;
VIT_00s0475g00020	VIT_14s0108g00700	VviNIP8-1	0.777281	300	94	167.929	100	Zinc_finger_(C3HC4-type_ring_finger)	0	29.5.11.4.2_protein.degradation.ubiquitin.E3.RING;
VIT_13s0067g00220	VIT_13s0067g00220	VviPIP1-1	1	0	0	0	0	Aquaporin_TMP-C	vv50101Channels_and_pores	34.19.1_transport.Major Intrinsic Proteins.PIP;
VIT_04s0008g01740	VIT_13s0067g00220	VviPIP1-1	0.869987	2	2	2	1	Spermine_synthase_ACAULIS5	vv10220Urea_cycle_and_metabolism_of_amino_groups	22.1.7_polyamine metabolism.synthesis.spermine synthase;
VIT_16s0039g02550	VIT_13s0067g00220	VviPIP1-1	0.853234	1	8	2.82843	2	Seed_specific_protein_Bn15D1B	0	35.1_not assigned.no ontology;
VIT_08s0007g06960	VIT_13s0067g00220	VviPIP1-1	0.859181	3	4	3.4641	3	Disease_resistance-responsive	0	20.1_stress.biotic;
VIT_10s0003g00220	VIT_13s0067g00220	VviPIP1-1	0.87473	22	1	4.69042	4	Unknown	0	35.2_not assigned.unknown;
VIT_00s0238g00020	VIT_13s0067g00220	VviPIP1-1	0.864097	8	3	4.89898	5	Unknown_protein	0	35.2_not assigned.unknown;
VIT_14s0030g00300	VIT_13s0067g00220	VviPIP1-1	0.856366	20	6	10.9545	6	Sugar_transporter_ERD6-like_3	vv50121Porters_cat_1_to_6	34.2_transport.sugars;
VIT_18s0001g11320	VIT_13s0067g00220	VviPIP1-1	0.811694	2	63	11.225	7	Ent-kaurene_oxidase	vv10904Diterpenoid_biosynthesis	17.6.1.3_hormone metabolism.gibberelin.synthesis-degradation.ent-kaurene oxidase;
VIT_14s0108g01670	VIT_13s0067g00220	VviPIP1-1	0.838787	14	15	14.4914	8	Ac-CoA_carboxylase	vv10061Fatty_acid_biosynthesis_vv10620Pyruvate_metabolism	11.1.1.2.3_lipid metabolism.FA synthesis and FA elongation.Acetyl CoA Carboxylation.heteromeric Complex.Biotin Carboxyl Carrier Protein;
VIT_06s0080g00420	VIT_13s0067g00220	VviPIP1-1	0.843939	25	11	16.5831	9	Glucan_endo-1,3-beta-glucosidase_7_precursor	vv10500Starch_and_sucrose_metabolism	26.4.1_misc.beta 1,3 glucan hydrolases.glucan endo-1,3-beta-glucosidase;
VIT_18s0076g00250	VIT_13s0067g00220	VviPIP1-1	0.816751	7	50	18.7083	10	Sucrose-proton_symporter_2_SUC2	vv50121Porters_cat_1_to_6	34.2.1_transport.sugars.sucrose;
VIT_02s0154g00260	VIT_13s0067g00220	VviPIP1-1	0.814473	7	57	19.975	11	Nitrate_transporter	vv50122Porters_cat_7_to_17	34.4_transport.nitrate;
VIT_02s0025g03590	VIT_13s0067g00220	VviPIP1-1	0.80871	6	68	20.199	12	Phospholipid_hydroperoxide_glutathione_peroxidase	vv10480Glutathione_metabolism	21.2.2_redox.ascorbate and glutathione.glutathione;
VIT_07s0031g02550	VIT_13s0067g00220	VviPIP1-1	0.847645	46	9	20.347	13	ABC_transporter_G_member_14	vv52010ABC_transporters	34.16_transport.ABC transporters and multidrug resistance systems;
VIT_14s0030g00260	VIT_13s0067g00220	VviPIP1-1	0.822286	12	35	20.4939	14	Sugar_transporter_ERD6-like_3	vv50121Porters_cat_1_to_6	34.2_transport.sugars;
VIT_08s0007g06930	VIT_13s0067g00220	VviPIP1-1	0.84307	35	13	21.3307	15	Dirigent_pDIR3	0	20.1_stress.biotic;
VIT_18s0001g11310	VIT_13s0067g00220	VviPIP1-1	0.818643	11	44	22	16	OBF_binding_protein_1	vv60015C2C2-DOF	27.3.8_RNA.regulation of transcription.C2C2(Zn) DOF zinc finger family;
VIT_18s0122g00290	VIT_13s0067g00220	VviPIP1-1	0.837538	27	18	22.0454	17	Unknown_protein	0	35.2_not assigned.unknown;
VIT_01s0026g01420	VIT_13s0067g00220	VviPIP1-1	0.858577	112	5	23.6643	18	Wall-associated_kinase_4	0	30.2.20_signalling.receptor kinases.wheat LRK10 like;
VIT_11s0016g03010	VIT_13s0067g00220	VviPIP1-1	0.829289	25	25	25	19	Glutamate_carboxypeptidase_2	0	29.5_protein.degradation;
VIT_07s0031g00110	VIT_13s0067g00220	VviPIP1-1	0.837507	33	19	25.04	20	Unknown_protein	0	35.2_not assigned.unknown;
VIT_18s0072g00820	VIT_13s0067g00220	VviPIP1-1	0.853706	93	7	25.5147	21	VFB3_(VIER_F-_box__proteinE_3)	0	29.5.11.4.3.2_protein.degradation.ubiquitin.E3.SCF.FBOX;29.5.11.4.3.1_protein.degradation.ubiquitin.E3.SCF.SKP
VIT_02s0025g03240	VIT_13s0067g00220	VviPIP1-1	0.834891	30	22	25.6905	22	Protein_kinase	0	30.2.99_signalling.receptor kinases.misc;
VIT_00s0225g00120	VIT_13s0067g00220	VviPIP1-1	0.797566	7	95	25.7876	23	Unknown_protein	0	35.2_not assigned.unknown;
VIT_14s0083g01210	VIT_13s0067g00220	VviPIP1-1	0.838317	41	17	26.4008	24	feronia_receptor-like_kinase	0	30.2.16_signalling.receptor kinases.Catharanthus roseus-like RLK1;
VIT_09s0018g00960	VIT_13s0067g00220	VviPIP1-1	0.820231	18	39	26.4953	25	Laccase	vv11000Single_reactions_vv50109Incompletely_characterized_transport_systems	16.1_secondary metabolism.simple phenols;
VIT_18s0001g10830	VIT_13s0067g00220	VviPIP1-1	0.774966	4	178	26.6833	26	Patatin	0	33.1_development.storage proteins;
VIT_06s0004g04050	VIT_13s0067g00220	VviPIP1-1	0.843413	64	12	27.7128	27	Laccase	vv11000Single_reactions_vv50109Incompletely_characterized_transport_systems	16.1_secondary metabolism.simple phenols;
VIT_01s0011g05390	VIT_13s0067g00220	VviPIP1-1	0.816512	16	51	28.5657	28	Invertase/pectin_methylesterase_inhibitor	vv40006Cell_wall	26.18_misc.invertase/pectin methylesterase inhibitor family protein;
VIT_09s0002g02230	VIT_13s0067g00220	VviPIP1-1	0.825462	27	32	29.3939	29	Harpin-induced_1	0	35.2_not assigned.unknown;
VIT_18s0001g10900	VIT_13s0067g00220	VviPIP1-1	0.789409	7	125	29.5804	30	Patatin	0	33.1_development.storage proteins;
VIT_15s0046g02000	VIT_13s0067g00220	VviPIP1-1	0.838776	55	16	29.6648	31	Polygalacturonase_GH28	vv40006Cell_wall	10.6.3_cell wall.degradation.pectate lyases and polygalacturonases;
VIT_14s0108g01420	VIT_13s0067g00220	VviPIP1-1	0.826552	33	28	30.3974	32	DEFENSE_NO_death_1	vv34626Plant-pathogen_interaction_vv50101Channels_and_pores	34.22_transport.cyclic nucleotide or calcium regulated channels;
VIT_11s0052g01650	VIT_13s0067g00220	VviPIP1-1	0.844671	96	10	30.9839	33	Pathogenesis-related_protein_1_precursor_(PRP_1)	vv30011Jasmonate_signaling_vv34626Plant-pathogen_interaction	20.1_stress.biotic;
VIT_11s0037g00530	VIT_13s0067g00220	VviPIP1-1	0.825629	32	31	31.496	34	Cellulose_synthase_IRX3	vv40006Cell_wall	10.2.1_cell wall.cellulose synthesis.cellulose synthase;
VIT_12s0028g02350	VIT_13s0067g00220	VviPIP1-1	0.771545	5	200	31.6228	35	Basic_helix-loop-helix_(bHLH)_family	vv60011BHLH	27.3.6_RNA.regulation of transcription.bHLH,Basic Helix-Loop-Helix family;
VIT_00s0732g00010	VIT_13s0067g00220	VviPIP1-1	0.777473	6	171	32.0312	36	Homeobox-leucine_zipper_protein_22	vv60034HB	33.99_development.unspecified;27.3.22_RNA.regulation of transcription.HB,Homeobox transcription factor family
VIT_06s0004g06090	VIT_13s0067g00220	VviPIP1-1	0.825917	37	30	33.3167	37	Diphenol_oxidase	vv10350Tyrosine_metabolism_vv50109Incompletely_characterized_transport_systems	16.1_secondary metabolism.simple phenols;
VIT_00s0238g00030	VIT_13s0067g00220	VviPIP1-1	0.796892	12	97	34.1174	38	Unknown_protein	0	35.2_not assigned.unknown;
VIT_01s0011g03400	VIT_13s0067g00220	VviPIP1-1	0.819669	31	40	35.2136	39	Proton-dependent_oligopeptide_transport_(POT)_family_protein	vv50122Porters_cat_7_to_17	34.13_transport.peptides and oligopeptides;
VIT_03s0063g01530	VIT_13s0067g00220	VviPIP1-1	0.758199	5	289	38.0132	40	CYP82C4	0	26.1_misc.cytochrome P450;
VIT_07s0129g00310	VIT_13s0067g00220	VviPIP1-1	0.831835	63	23	38.0657	41	Formamidase	vv10630Glyoxylate_and_dicarboxylate_metabolism_vv10910Nitrogen_metabolism	26.1_misc.misc2;
VIT_08s0056g00780	VIT_13s0067g00220	VviPIP1-1	0.716091	3	589	42.0357	42	MATE_efflux_family_protein	vv50125Porters_cat_66_to_94	34.99_transport.misc;
VIT_02s0236g00060	VIT_13s0067g00220	VviPIP1-1	0.804509	23	77	42.0833	43	Unknown	0	35.2_not assigned.unknown;
VIT_07s0005g04110	VIT_13s0067g00220	VviPIP1-1	0.818781	47	43	44.9555	44	Cellulose_synthase_CESA4	vv40006Cell_wall	10.2.1_cell wall.cellulose synthesis.cellulose synthase;
VIT_13s0158g00080	VIT_13s0067g00220	VviPIP1-1	0.784763	15	141	45.9891	45	Serine_carboxypeptidase	0	29.5.5_protein.degradation.serine protease;
VIT_19s0014g04720	VIT_13s0067g00220	VviPIP1-1	0.826636	80	27	46.4758	46	Unknown_protein	0	35.2_not assigned.unknown;
VIT_01s0011g02500	VIT_13s0067g00220	VviPIP1-1	0.80795	32	70	47.3286	47	No_hit	0	35.2_not assigned.unknown;
VIT_18s0001g10870	VIT_13s0067g00220	VviPIP1-1	0.766782	10	229	47.8539	48	Patatin	0	33.1_development.storage proteins;
VIT_03s0038g02400	VIT_13s0067g00220	VviPIP1-1	0.831677	102	24	49.4773	49	Protein_kinase	0	29.4.1.56_protein.postranslational modification.kinase.receptor like cytoplasmatic kinase VI;
VIT_18s0001g06580	VIT_13s0067g00220	VviPIP1-1	0.817687	57	46	51.2055	50	Plastocyanin_domain-containing_protein	vv10195Photosynthesis_vv50113Thylakoid_targeting_pathway	26.19_misc.plastocyanin-like;
VIT_00s1328g00020	VIT_13s0067g00220	VviPIP1-1	0.749946	8	332	51.5364	51	Phytosulfokines_PSK4	0	35.2_not assigned.unknown;
VIT_06s0004g00220	VIT_13s0067g00220	VviPIP1-1	0.840291	197	14	52.5167	52	Protein_kinase_APK1B	0	29.4.1.57_protein.postranslational modification.kinase.receptor like cytoplasmatic kinase VII;
VIT_07s0005g02440	VIT_13s0067g00220	VviPIP1-1	0.81735	58	48	52.7636	53	Pectinacetylesterase	vv40006Cell_wall	10.8.2_cell wall.pectin*esterases.acetyl esterase;
VIT_13s0106g00230	VIT_13s0067g00220	VviPIP1-1	0.819535	78	41	56.5509	54	Ankyrin	0	31.1_cell.organisation;
VIT_06s0004g03420	VIT_13s0067g00220	VviPIP1-1	0.794464	30	107	56.6569	55	Dof_zinc_finger_protein_DOF5.3	vv60015C2C2-DOF	27.3.8_RNA.regulation of transcription.C2C2(Zn) DOF zinc finger family;
VIT_18s0001g10040	VIT_13s0067g00220	VviPIP1-1	0.837286	161	21	58.1464	56	LRX1_(leucine-rich_repeat/extensin_1)	vv40006Cell_wall	30.2.99_signalling.receptor kinases.misc;10.5.3_cell wall.cell wall proteins.LRR
VIT_01s0127g00850	VIT_13s0067g00220	VviPIP1-1	0.828049	131	26	58.3609	57	Polygalacturonase_BURP	vv40006Cell_wall	10.6.3_cell wall.degradation.pectate lyases and polygalacturonases;
VIT_03s0063g01650	VIT_13s0067g00220	VviPIP1-1	0.712137	6	631	61.5305	58	CYP82C4	0	26.1_misc.cytochrome P450;
VIT_14s0006g00450	VIT_13s0067g00220	VviPIP1-1	0.752812	12	321	62.0645	59	Myb_domain_protein_20	vv60044MYB	27.3.25_RNA.regulation of transcription.MYB domain transcription factor family;
VIT_07s0151g00410	VIT_13s0067g00220	VviPIP1-1	0.804667	51	76	62.2575	60	Sulfate_transporter_3.1_(AST12)_(AtST1)	vv50124Porters_cat_30_to_64	34.6_transport.sulphate;
VIT_16s0013g01990	VIT_13s0067g00220	VviPIP1-1	0.837411	197	20	62.7694	61	CLL1B_clavata1-like_receptor_S/T_protein_kinase	0	30.2.11_signalling.receptor kinases.leucine rich repeat XI;
VIT_08s0007g00950	VIT_13s0067g00220	VviPIP1-1	0.781992	27	149	63.4271	62	No_hit	0	35.2_not assigned.unknown;
VIT_05s0102g00190	VIT_13s0067g00220	VviPIP1-1	0.777207	24	174	64.622	63	No_hit	0	35.2_not assigned.unknown;
VIT_18s0072g01220	VIT_13s0067g00220	VviPIP1-1	0.774392	24	182	66.0908	64	ABC_transporter_G_member_3	vv52010ABC_transporters	34.16_transport.ABC transporters and multidrug resistance systems;
VIT_02s0154g00320	VIT_13s0067g00220	VviPIP1-1	0.782951	31	146	67.2756	65	Protease_inhibitor/seed_storage/lipid_transfer_protein_(LTP)	0	26.21_misc.protease inhibitor/seed storage/lipid transfer protein (LTP) family protein;
VIT_08s0007g06950	VIT_13s0067g00220	VviPIP1-1	0.737124	11	423	68.2129	66	Disease_resistance-responsive	0	20.1_stress.biotic;
VIT_18s0001g09910	VIT_13s0067g00220	VviPIP1-1	0.756811	16	298	69.0507	67	L-asparaginase	vv10252Alanine_and_aspartate_metabolism_vv10910Nitrogen_metabolism	13.2.3.1.1_amino acid metabolism.degradation.aspartate family.asparagine.L-asparaginase;
VIT_06s0004g04860	VIT_13s0067g00220	VviPIP1-1	0.813034	81	59	69.1303	68	Alpha-expansin_6_precursor	vv30003Auxin_signaling	10.7_cell wall.modification;
VIT_02s0012g01370	VIT_13s0067g00220	VviPIP1-1	0.722072	9	533	69.2604	69	No_hit	0	35.2_not assigned.unknown;
VIT_00s0373g00030	VIT_13s0067g00220	VviPIP1-1	0.825975	167	29	69.5917	70	HSL2_(HAESA-like_2)	0	30.2.11_signalling.receptor kinases.leucine rich repeat XI;
VIT_15s0048g01210	VIT_13s0067g00220	VviPIP1-1	0.819486	116	42	69.7997	71	Subtilisin_serine_endopeptidase_(XSP1)	vv50101Channels_and_pores	29.5.1_protein.degradation.subtilases;
VIT_16s0115g00340	VIT_13s0067g00220	VviPIP1-1	0.706344	7	697	69.8498	72	UDP-glucose:_anthocyanidin_5,3-O-glucosyltransferase	vv10941Flavonoid_biosynthesis_vv10942Anthocyanin_biosynthesis	26.2_misc.UDP glucosyl and glucoronyl transferases;
VIT_05s0062g00430	VIT_13s0067g00220	VviPIP1-1	0.792312	44	117	71.7496	73	UDP-glucose:flavonoid_7-O-glucosyltransferase	vv10941Flavonoid_biosynthesis	26.2_misc.UDP glucosyl and glucoronyl transferases;
VIT_18s0001g10850	VIT_13s0067g00220	VviPIP1-1	0.723403	10	525	72.4569	74	Patatin	0	33.1_development.storage proteins;
VIT_07s0129g00300	VIT_13s0067g00220	VviPIP1-1	0.811532	84	64	73.3212	75	formamidase,_putative_/_formamide_amidohydrolase,_putative	vv10630Glyoxylate_and_dicarboxylate_metabolism_vv10910Nitrogen_metabolism	26.1_misc.misc2;
VIT_13s0067g01180	VIT_13s0067g00220	VviPIP1-1	0.814903	98	55	73.4166	76	Leaf_senescence_related	0	20.2.2_stress.abiotic.cold;
VIT_17s0000g02650	VIT_13s0067g00220	VviPIP1-1	0.792137	50	118	76.8115	77	Myb_domain_protein_7	vv60044MYB	27.3.25_RNA.regulation of transcription.MYB domain transcription factor family;
VIT_07s0031g02900	VIT_13s0067g00220	VviPIP1-1	0.789707	50	124	78.7401	78	Aspartyl_protease	0	29.5.4_protein.degradation.aspartate protease;
VIT_08s0007g00660	VIT_13s0067g00220	VviPIP1-1	0.817433	139	47	80.827	79	Laccase	vv11000Single_reactions_vv50109Incompletely_characterized_transport_systems	16.1_secondary metabolism.simple phenols;
VIT_00s0259g00170	VIT_13s0067g00220	VviPIP1-1	0.794821	63	106	81.719	80	Unknown_protein	0	35.2_not assigned.unknown;
VIT_19s0014g01690	VIT_13s0067g00220	VviPIP1-1	0.811986	119	62	85.8953	81	Calmodulin-binding_region_IQD10	0	30.3_signalling.calcium;
VIT_12s0028g03120	VIT_13s0067g00220	VviPIP1-1	0.777894	44	169	86.2322	82	No_hit	0	35.2_not assigned.unknown;
VIT_08s0007g06670	VIT_13s0067g00220	VviPIP1-1	0.771026	38	203	87.8294	83	Homeobox-leucine_zipper_protein_14	vv60034HB	33.99_development.unspecified;
VIT_10s0003g00040	VIT_13s0067g00220	VviPIP1-1	0.812551	128	61	88.3629	84	Dof_zinc_finger_protein_DOF1.4	vv60015C2C2-DOF	27.3.8_RNA.regulation of transcription.C2C2(Zn) DOF zinc finger family;
VIT_12s0059g01190	VIT_13s0067g00220	VviPIP1-1	0.814603	142	56	89.174	85	Homeobox_protein_shoot_MERISTEMLESS_(STM)	vv50004Auxin_transport_vv60034HB	27.3.22_RNA.regulation of transcription.HB,Homeobox transcription factor family;
VIT_08s0007g00680	VIT_13s0067g00220	VviPIP1-1	0.80133	97	82	89.1852	86	Laccase	vv11000Single_reactions_vv50109Incompletely_characterized_transport_systems	16.1_secondary metabolism.simple phenols;
VIT_05s0062g01070	VIT_13s0067g00220	VviPIP1-1	0.816829	164	49	89.6437	87	Receptor_protein_kinase	0	30.2.7_signalling.receptor kinases.leucine rich repeat VII;
VIT_13s0106g00080	VIT_13s0067g00220	VviPIP1-1	0.729631	17	490	91.2688	88	Ankyrin_repeat	vv50108Accessory_factors_involved_in_transport	35.2_not assigned.unknown;
VIT_01s0011g06610	VIT_13s0067g00220	VviPIP1-1	0.806107	122	72	93.723	89	Glutamate_decarboxylase	vv10251Glutamate_metabolism_vv10252Alanine_and_aspartate_metabolism_vv10410Beta-alanine_metabolism_vv10650Butanoate_metabolism	13.1.1.1.1_amino acid metabolism.synthesis.central amino acid metabolism.GABA.Glutamate decarboxylase;
VIT_11s0016g02880	VIT_13s0067g00220	VviPIP1-1	0.795504	86	103	94.1169	90	NAC_domain-containing_protein_75	vv60046NAC	33.99_development.unspecified;
VIT_18s0001g06640	VIT_13s0067g00220	VviPIP1-1	0.786362	67	134	94.7523	91	Zinc_finger_(C3HC4-type_ring_finger)	vv60078Other_zf-C3HC4	29.5.11.4.2_protein.degradation.ubiquitin.E3.RING;
VIT_14s0066g01590	VIT_13s0067g00220	VviPIP1-1	0.822234	265	36	97.6729	92	NHL_repeat-containing_protein	0	35.1_not assigned.no ontology;
VIT_05s0020g00150	VIT_13s0067g00220	VviPIP1-1	0.786069	71	135	97.903	93	No_hit	0	35.2_not assigned.unknown;
VIT_09s0002g04080	VIT_13s0067g00220	VviPIP1-1	0.80068	111	87	98.27	94	IAA9	vv30003Auxin_signaling_vv60008AUXIAA	27.3.40_RNA.regulation of transcription.Aux/IAA family;
VIT_08s0007g07550	VIT_13s0067g00220	VviPIP1-1	0.815232	180	54	98.5901	95	GATA_transcription_factor_11	vv60016C2C2-GATA	27.3.9_RNA.regulation of transcription.C2C2(Zn) GATA transcription factor family;
VIT_00s0194g00080	VIT_13s0067g00220	VviPIP1-1	0.803651	127	78	99.5289	96	Phototropic-responsive_NPH3	0	30.11_signalling.light;
VIT_14s0060g00990	VIT_13s0067g00220	VviPIP1-1	0.760575	38	268	100.916	97	Unknown	0	28.99_DNA.unspecified;
VIT_02s0025g01040	VIT_13s0067g00220	VviPIP1-1	0.821033	276	37	101.054	98	Receptor_protein_kinase	0	30.2.3_signalling.receptor kinases.leucine rich repeat III;
VIT_00s0389g00040	VIT_13s0067g00220	VviPIP1-1	0.80599	141	73	101.454	99	CYP72A1	vv10902Monoterpenoid_biosynthesis	26.1_misc.cytochrome P450;17.3.1.1.5_hormone metabolism.brassinosteroid.synthesis-degradation.BRs.metabolic regulation
VIT_01s0011g02730	VIT_13s0067g00220	VviPIP1-1	0.784418	73	143	102.171	100	ABC_transporter_G_member_3	vv52010ABC_transporters	34.16_transport.ABC transporters and multidrug resistance systems;
VIT_15s0046g02410	VIT_15s0046g02410	VviPIP1-2a	1	0	0	0	0	Aquaporin_TMP-C	vv50101Channels_and_pores	34.19.1_transport.Major Intrinsic Proteins.PIP;
VIT_12s0034g00250	VIT_15s0046g02410	VviPIP1-2a	0.911217	1	1	1	1	Aquaporin_PIP1A	vv50101Channels_and_pores	34.19.1_transport.Major Intrinsic Proteins.PIP;
VIT_04s0008g03950	VIT_15s0046g02410	VviPIP1-2a	0.768331	11	13	11.9583	2	RD22	0	20.2.3_stress.abiotic.drought/salt;
VIT_14s0108g00440	VIT_15s0046g02410	VviPIP1-2a	0.7712	18	9	12.7279	3	Tubulin_alpha	vv44145Phagosome_vv44810Regulation_of_actin_cytoskeleton	31.1.1.2_cell.organisation.cytoskeleton.mikrotubuli;
VIT_18s0001g05480	VIT_15s0046g02410	VviPIP1-2a	0.799486	104	2	14.4222	4	Unknown_protein	0	35.2_not assigned.unknown;
VIT_05s0029g00510	VIT_15s0046g02410	VviPIP1-2a	0.753053	28	26	26.9815	5	Aquaporin_PIP_PIP1A	vv50101Channels_and_pores	34.19.1_transport.Major Intrinsic Proteins.PIP;
VIT_13s0019g04260	VIT_15s0046g02410	VviPIP1-2a	0.759598	50	20	31.6228	6	Monoglyceride_lipase	vv10561Glycerolipid_metabolism	35.1_not assigned.no ontology;
VIT_18s0072g00410	VIT_15s0046g02410	VviPIP1-2a	0.781834	413	3	35.1994	7	Unknown_protein	0	35.2_not assigned.unknown;
VIT_06s0004g01500	VIT_15s0046g02410	VviPIP1-2a	0.70579	5	269	36.6742	8	Lipoxygenase_(LOX2)	vv10592alpha-Linolenic_acid_metabolism	17.7.1.2_hormone metabolism.jasmonate.synthesis-degradation.lipoxygenase;
VIT_15s0046g00120	VIT_15s0046g02410	VviPIP1-2a	0.779241	353	4	37.5766	9	Unknown_protein	0	35.1_not assigned.no ontology;
VIT_07s0005g01670	VIT_15s0046g02410	VviPIP1-2a	0.694647	4	371	38.5227	10	No_hit	0	35.2_not assigned.unknown;
VIT_14s0060g01940	VIT_15s0046g02410	VviPIP1-2a	0.724593	14	143	44.7437	11	Epoxide_hydrolase	0	26.1_misc.misc2;
VIT_10s0071g01150	VIT_15s0046g02410	VviPIP1-2a	0.776499	415	5	45.5522	12	Katanin_p80_(WD_repeat_containing)_subunit_B_1	vv44810Regulation_of_actin_cytoskeleton	35.1_not assigned.no ontology;
VIT_09s0002g00550	VIT_15s0046g02410	VviPIP1-2a	0.687807	5	460	47.9583	13	Lipase_GDSL_1	0	26.28_misc.GDSL-motif lipase;
VIT_02s0025g01200	VIT_15s0046g02410	VviPIP1-2a	0.773139	358	7	50.06	14	Leaf_senescence_protein	0	35.2_not assigned.unknown;
VIT_14s0108g00390	VIT_15s0046g02410	VviPIP1-2a	0.731071	28	106	54.4794	15	Homeobox-leucine_zipper_protein_HB13	vv60034HB	27.3.22_RNA.regulation of transcription.HB,Homeobox transcription factor family;
VIT_01s0010g03910	VIT_15s0046g02410	VviPIP1-2a	0.723253	20	152	55.1362	16	Squamosa_promoter-binding_protein_13_(SPL13)	vv60055SBP	33.3_development.squamosa promoter binding like (SPL);
VIT_13s0019g01640	VIT_15s0046g02410	VviPIP1-2a	0.752883	129	28	60.0999	17	Unknown_protein	0	27.3.99_RNA.regulation of transcription.unclassified;27.3.67_RNA.regulation of transcription.putative transcription regulator
VIT_11s0016g04010	VIT_15s0046g02410	VviPIP1-2a	0.754141	166	24	63.1189	18	Unknown_protein	0	35.2_not assigned.unknown;
VIT_06s0004g05530	VIT_15s0046g02410	VviPIP1-2a	0.775637	677	6	63.7338	19	Serine/threonine_protein_phosphatase_PP1	vv10500Starch_and_sucrose_metabolism	29.4_protein.postranslational modification;
VIT_17s0053g00070	VIT_15s0046g02410	VviPIP1-2a	0.702281	20	304	77.9744	20	Metal-nicotianamine_transporter_YSL5	vv50125Porters_cat_66_to_94	34.13_transport.peptides and oligopeptides;
VIT_03s0063g01630	VIT_15s0046g02410	VviPIP1-2a	0.684189	13	517	81.9817	21	CYP82C1p	0	26.1_misc.cytochrome P450;
VIT_16s0050g00870	VIT_15s0046g02410	VviPIP1-2a	0.695415	20	366	85.557	22	Acyltransferase	0	35.1_not assigned.no ontology;
VIT_17s0000g06440	VIT_15s0046g02410	VviPIP1-2a	0.755178	353	23	90.1055	23	Galactoside_2-alpha-L-fucosyltransferase	vv10602Glycosphingolipid_biosynthesis	10.3_cell wall.hemicellulose synthesis;
VIT_10s0003g02120	VIT_15s0046g02410	VviPIP1-2a	0.682027	17	541	95.901	24	Lipase_GDSL	0	26.28_misc.GDSL-motif lipase;
VIT_14s0128g00710	VIT_15s0046g02410	VviPIP1-2a	0.77103	929	10	96.3846	25	Mannosylglycoprotein_endo-beta-mannosidase	vv10051Fructose_and_mannose_metabolism	26.3_misc.gluco-, galacto- and mannosidases;
VIT_06s0004g01310	VIT_15s0046g02410	VviPIP1-2a	0.771778	1196	8	97.8162	26	Enoyl-[acyl-carrier-protein]_reductase_[NADH],_chloroplast_precursor	vv10061Fatty_acid_biosynthesis	11.1.6_lipid metabolism.FA synthesis and FA elongation.enoyl ACP reductase;
VIT_05s0124g00500	VIT_15s0046g02410	VviPIP1-2a	0.765898	650	15	98.7421	27	Protein_kinase_CRK1_CRK1_protein(Cdc2-related_kinase_1)	0	29.4_protein.postranslational modification;
VIT_14s0083g00120	VIT_15s0046g02410	VviPIP1-2a	0.667674	13	777	100.504	28	Myb_domain_protein_91	vv60044MYB	27.3.25_RNA.regulation of transcription.MYB domain transcription factor family;
VIT_06s0004g01910	VIT_15s0046g02410	VviPIP1-2a	0.752279	340	30	100.995	29	ADP,ATP_carrier_protein	vv50123Porters_cat_18_to_29	34.14_transport.unspecified cations;34.8_transport.metabolite transporters at the envelope membrane
VIT_18s0072g00330	VIT_15s0046g02410	VviPIP1-2a	0.769273	865	12	101.882	30	Nucleic_acid_binding	0	27.3.67_RNA.regulation of transcription.putative transcription regulator;
VIT_08s0040g00980	VIT_15s0046g02410	VviPIP1-2a	0.747826	259	41	103.049	31	Tubulin_beta-1_chain	vv44145Phagosome_vv44810Regulation_of_actin_cytoskeleton	31.1.1.2_cell.organisation.cytoskeleton.mikrotubuli;
VIT_04s0044g01670	VIT_15s0046g02410	VviPIP1-2a	0.744895	233	46	103.528	32	Ankyrin	0	20.2.3_stress.abiotic.drought/salt;
VIT_17s0053g00150	VIT_15s0046g02410	VviPIP1-2a	0.741926	209	53	105.247	33	Tubulin_beta-8_chain	vv44145Phagosome_vv44810Regulation_of_actin_cytoskeleton	35.2_not assigned.unknown;
VIT_01s0026g01790	VIT_15s0046g02410	VviPIP1-2a	0.757709	559	21	108.347	34	Calmodulin_binding_protein	0	30.3_signalling.calcium;
VIT_03s0063g01880	VIT_15s0046g02410	VviPIP1-2a	0.709774	51	238	110.173	35	Acyl-CoA_synthetase_long-chain_member_2	vv10071Fatty_acid_metabolism_vv44146Peroxisome_vv50104Group_translocators	11.1.9_lipid metabolism.FA synthesis and FA elongation.long chain fatty acid CoA ligase;
VIT_06s0004g07960	VIT_15s0046g02410	VviPIP1-2a	0.762699	650	19	111.131	36	Glucose-6-phosphate/phosphate_translocator	vv50122Porters_cat_7_to_17	35.1_not assigned.no ontology;
VIT_09s0002g09090	VIT_15s0046g02410	VviPIP1-2a	0.733907	131	95	111.557	37	Ser/thr_specific_protein_kinase	0	29.4.1.61_protein.postranslational modification.kinase.receptor like cytoplasmatic kinase X;
VIT_13s0067g00400	VIT_15s0046g02410	VviPIP1-2a	0.730457	113	111	111.996	38	Anthranilate_synthase_alpha_1	vv10400Phenylalanine_tyrosine_and_tryptophan_biosynthesis	13.1.6.5.1_amino acid metabolism.synthesis.aromatic aa.tryptophan.anthranilate synthase;
VIT_18s0001g12020	VIT_15s0046g02410	VviPIP1-2a	0.74279	258	49	112.437	39	Brassinosteroid_Signaling_positive_regulator_(BZR1)	vv30005Brassinosteroids_signaling_vv60010BES1	17.3.2.2_hormone metabolism.brassinosteroid.signal transduction.BZR;
VIT_11s0016g00590	VIT_15s0046g02410	VviPIP1-2a	0.687972	30	458	117.218	40	Invertase/pectin_methylesterase_inhibitor	vv40006Cell_wall	26.18_misc.invertase/pectin methylesterase inhibitor family protein;
VIT_16s0050g00830	VIT_15s0046g02410	VviPIP1-2a	0.693222	37	392	120.433	41	Beta-ketoacyl-CoA_synthase	vv10061Fatty_acid_biosynthesis	35.1_not assigned.no ontology;
VIT_07s0104g01810	VIT_15s0046g02410	VviPIP1-2a	0.707926	58	252	120.897	42	Glutathione_S-transferase_13_GSTF13	vv10480Glutathione_metabolism	26.9_misc.glutathione S transferases;
VIT_18s0164g00070	VIT_15s0046g02410	VviPIP1-2a	0.750583	447	33	121.454	43	Somatic_embryogenesis_protein_kinase	0	30.2.2_signalling.receptor kinases.leucine rich repeat II;
VIT_00s0229g00100	VIT_15s0046g02410	VviPIP1-2a	0.73736	202	74	122.262	44	Unknown	0	35.2_not assigned.unknown;
VIT_09s0018g01100	VIT_15s0046g02410	VviPIP1-2a	0.730868	139	108	122.523	45	Tubulin_beta-2_chain	vv44145Phagosome_vv44810Regulation_of_actin_cytoskeleton	35.2_not assigned.unknown;
VIT_10s0003g02590	VIT_15s0046g02410	VviPIP1-2a	0.764858	986	17	129.468	46	SH3_domain-containing_protein_3_(SH3P3)	vv50110Protein_coat	35.1_not assigned.no ontology;
VIT_07s0005g02280	VIT_15s0046g02410	VviPIP1-2a	0.770345	1777	11	139.811	47	Phosphate_translocator	vv50122Porters_cat_7_to_17	34.8_transport.metabolite transporters at the envelope membrane;
VIT_01s0137g00290	VIT_15s0046g02410	VviPIP1-2a	0.739434	317	63	141.319	48	Oxysterol_binding_protein	0	31.4_cell.vesicle transport;
VIT_07s0104g01800	VIT_15s0046g02410	VviPIP1-2a	0.695833	57	360	143.248	49	Glutathione_S-transferase_13_GSTF13	vv10480Glutathione_metabolism	26.9_misc.glutathione S transferases;
VIT_15s0045g00310	VIT_15s0046g02410	VviPIP1-2a	0.763672	1206	18	147.336	50	Cyclin_dependent_kinase_A_CDKA1	vv44110Cell_cycle	31.3_cell.cycle;
VIT_04s0023g00360	VIT_15s0046g02410	VviPIP1-2a	0.730354	198	112	148.916	51	Unknown_protein	0	35.2_not assigned.unknown;
VIT_10s0003g00620	VIT_15s0046g02410	VviPIP1-2a	0.700921	71	317	150.023	52	Lipase_GDSL	0	26.28_misc.GDSL-motif lipase;
VIT_18s0122g00920	VIT_15s0046g02410	VviPIP1-2a	0.751929	725	32	152.315	53	Zinc_finger_(DHHC_type)	vv60079Other_zf-DHHC	27.3.99_RNA.regulation of transcription.unclassified;
VIT_07s0005g03630	VIT_15s0046g02410	VviPIP1-2a	0.74743	567	42	154.318	54	Ankyrin	0	20.2.3_stress.abiotic.drought/salt;
VIT_14s0066g01050	VIT_15s0046g02410	VviPIP1-2a	0.749557	697	36	158.405	55	Glycogen_synthase_kinase_3_beta	vv44110Cell_cycle	29.4_protein.postranslational modification;
VIT_00s0245g00030	VIT_15s0046g02410	VviPIP1-2a	0.676649	42	615	160.717	56	Integral_membrane_family_protein	0	35.1_not assigned.no ontology;
VIT_08s0007g01760	VIT_15s0046g02410	VviPIP1-2a	0.738498	381	68	160.96	57	Steroid_5_alpha_reductase_DET2	vv10905Brassinosteroid_biosynthesis	17.3.1.1.1_hormone metabolism.brassinosteroid.synthesis-degradation.BRs.DET2;
VIT_03s0063g01490	VIT_15s0046g02410	VviPIP1-2a	0.661195	30	892	163.585	58	CYP82C1p	0	35.2_not assigned.unknown;
VIT_04s0069g00780	VIT_15s0046g02410	VviPIP1-2a	0.717917	148	183	164.572	59	Cellulose_synthase_CSLC05	vv40006Cell_wall	10.2_cell wall.cellulose synthesis;
VIT_03s0063g01520	VIT_15s0046g02410	VviPIP1-2a	0.654148	26	1042	164.596	60	CyP82A3	0	26.1_misc.cytochrome P450;
VIT_04s0008g03570	VIT_15s0046g02410	VviPIP1-2a	0.708452	113	249	167.741	61	Unknown_protein	0	35.2_not assigned.unknown;
VIT_08s0056g00640	VIT_15s0046g02410	VviPIP1-2a	0.738629	435	66	169.44	62	Transposon_protein,_CACTA,_En/Spm_sub-class	0	35.2_not assigned.unknown;
VIT_06s0004g00720	VIT_15s0046g02410	VviPIP1-2a	0.748075	731	40	170.997	63	Glucan_endo-1,3-beta-glucosidase_4_precursor	vv10500Starch_and_sucrose_metabolism	26.4.1_misc.beta 1,3 glucan hydrolases.glucan endo-1,3-beta-glucosidase;
VIT_02s0025g00210	VIT_15s0046g02410	VviPIP1-2a	0.71731	156	188	171.254	64	fringe_protein	0	35.1_not assigned.no ontology;
VIT_08s0007g03600	VIT_15s0046g02410	VviPIP1-2a	0.752672	1013	29	171.397	65	KCBP-_interacting__protein_kinase	0	29.4_protein.postranslational modification;
VIT_04s0044g00780	VIT_15s0046g02410	VviPIP1-2a	0.702739	98	301	171.75	66	Endo-1,4-beta-glucanase	vv40006Cell_wall	26.3.4_misc.gluco-, galacto- and mannosidases.endoglucanase;
VIT_18s0001g05490	VIT_15s0046g02410	VviPIP1-2a	0.732553	299	99	172.049	67	No_hit	0	35.2_not assigned.unknown;
VIT_11s0016g02170	VIT_15s0046g02410	VviPIP1-2a	0.767207	2191	14	175.14	68	FVE_gene	vv30009Flower_development	33.99_development.unspecified;
VIT_11s0016g02400	VIT_15s0046g02410	VviPIP1-2a	0.745038	699	45	177.356	69	K+_efflux_antiporter_(KEA4)	vv50124Porters_cat_30_to_64	34.15_transport.potassium;
VIT_13s0019g03150	VIT_15s0046g02410	VviPIP1-2a	0.700275	98	324	178.191	70	Membrane_protein	0	29.5.11_protein.degradation.ubiquitin;
VIT_18s0001g15160	VIT_15s0046g02410	VviPIP1-2a	0.701239	102	316	179.533	71	S-adenosylmethionine_sythetase_2	vv10271Methionine_metabolism_vv10450Selenoamino_acid_metabolism	35.2_not assigned.unknown;
VIT_05s0102g00090	VIT_15s0046g02410	VviPIP1-2a	0.72604	250	137	185.068	72	Biotin_synthase_(BioB)_(BIO2)	vv10780Biotin_metabolism	18.6.1_Co-factor and vitamine metabolism.biotin.biotin synthase;
VIT_12s0055g01100	VIT_15s0046g02410	VviPIP1-2a	0.749725	1023	35	189.222	73	Beta-hydroxyacyl-ACP_dehydratase	vv10061Fatty_acid_biosynthesis	11.1.5_lipid metabolism.FA synthesis and FA elongation.beta hydroxyacyl ACP dehydratase;
VIT_09s0002g00920	VIT_15s0046g02410	VviPIP1-2a	0.749148	968	37	189.251	74	Lung_seven_transmembrane_receptor	0	35.2_not assigned.unknown;
VIT_18s0001g09580	VIT_15s0046g02410	VviPIP1-2a	0.737941	499	72	189.547	75	Cyclin_A3;1	vv44110Cell_cycle	31.3_cell.cycle;
VIT_04s0008g02520	VIT_15s0046g02410	VviPIP1-2a	0.676478	58	622	189.937	76	ATP_binding_protein	0	30.2.24_signalling.receptor kinases.S-locus glycoprotein like;30.2.20_signalling.receptor kinases.wheat LRK10 like;30.2.16_signalling.receptor kinases.Catharanthus roseus-like RLK1;30.2.15_signalling.receptor kinases.thaumatin like;29.4_protein.postranslational modification;11.9.3.3_lipid metabolism.lipid degradation.lysophospholipases.glycerophosphodiester phosphodiesterase
VIT_08s0056g00150	VIT_15s0046g02410	VviPIP1-2a	0.741636	659	55	190.381	77	Protein_kinase_APK1B	0	29.4.1.57_protein.postranslational modification.kinase.receptor like cytoplasmatic kinase VII;
VIT_03s0017g01730	VIT_15s0046g02410	VviPIP1-2a	0.746083	836	44	191.792	78	ABC_protein_6_non-intrinsic	vv52010ABC_transporters	34.16_transport.ABC transporters and multidrug resistance systems;
VIT_00s0742g00030	VIT_15s0046g02410	VviPIP1-2a	0.742248	756	51	196.357	79	Nucleotide-sugar_transporter	vv50122Porters_cat_7_to_17	34.2_transport.sugars;
VIT_03s0063g01720	VIT_15s0046g02410	VviPIP1-2a	0.657429	40	982	198.192	80	S-N-methylcoclaurine_3'-hydroxylase	vv10950Alkaloid_biosynthesis_I	35.2_not assigned.unknown;
VIT_06s0004g02650	VIT_15s0046g02410	VviPIP1-2a	0.722593	256	154	198.555	81	No_hit	0	35.2_not assigned.unknown;
VIT_08s0058g01210	VIT_15s0046g02410	VviPIP1-2a	0.642982	30	1317	198.771	82	Non-specific_lipid_transfer_protein_LTP1	0	11.6_lipid metabolism.lipid transfer proteins etc;
VIT_02s0241g00120	VIT_15s0046g02410	VviPIP1-2a	0.720943	252	163	202.672	83	Receptor_protein_kinase	0	30.2.4_signalling.receptor kinases.leucine rich repeat IV;
VIT_07s0104g00470	VIT_15s0046g02410	VviPIP1-2a	0.721369	262	159	204.103	84	Unknown_protein	0	35.2_not assigned.unknown;
VIT_02s0012g01050	VIT_15s0046g02410	VviPIP1-2a	0.750079	1227	34	204.25	85	ABC_protein_6_non-intrinsic	vv52010ABC_transporters	34.16_transport.ABC transporters and multidrug resistance systems;
VIT_05s0020g03130	VIT_15s0046g02410	VviPIP1-2a	0.739172	657	64	205.056	86	Plastocyanin_domain-containing_protein	vv10195Photosynthesis_vv50113Thylakoid_targeting_pathway	26.19_misc.plastocyanin-like;
VIT_09s0018g01870	VIT_15s0046g02410	VviPIP1-2a	0.727151	325	130	205.548	87	D-3-phosphoglycerate_dehydrogenase,_chloroplast_precursor_(3-PGDH)	vv10260Glycine_serine_and_threonine_metabolism	13.1.5.1.1_amino acid metabolism.synthesis.serine-glycine-cysteine group.serine.phosphoglycerate dehydrogenase;
VIT_08s0007g09000	VIT_15s0046g02410	VviPIP1-2a	0.649929	37	1146	205.917	88	Glycerol-3-phosphate_dehydrogenase	vv10564Glycerophospholipid_metabolism	11.5.2_lipid metabolism.glyceral metabolism.Glycerol-3-phosphate dehydrogenase (NAD+);
VIT_00s0380g00020	VIT_15s0046g02410	VviPIP1-2a	0.738856	664	65	207.75	89	Protein_kinase_CRK1_CRK1_protein(Cdc2-related_kinase_1)	0	29.4_protein.postranslational modification;
VIT_06s0004g05390	VIT_15s0046g02410	VviPIP1-2a	0.68451	85	511	208.411	90	Tropinone_reductase	vv10220Urea_cycle_and_metabolism_of_amino_groups	26.8_misc.nitrilases, *nitrile lyases, berberine bridge enzymes, reticuline oxidases, troponine reductases;
VIT_02s0025g03470	VIT_15s0046g02410	VviPIP1-2a	0.765868	2732	16	209.074	91	Tyrosyl-tRNA_synthetase	vv10400Phenylalanine_tyrosine_and_tryptophan_biosynthesis_vv20970Aminoacyl-tRNA_biosynthesis	29.1.1_protein.aa activation.tyrosine-tRNA ligase;
VIT_11s0016g03380	VIT_15s0046g02410	VviPIP1-2a	0.739772	725	61	210.297	92	Exostosin-like	vv11030Glycan_structures-biosynthesis1	26.2_misc.UDP glucosyl and glucoronyl transferases;
VIT_11s0016g01630	VIT_15s0046g02410	VviPIP1-2a	0.757146	2129	22	216.421	93	PHD_finger_protein_alfin	vv60002Alfin-like	27.3.2_RNA.regulation of transcription.Alfin-like;
VIT_08s0007g05420	VIT_15s0046g02410	VviPIP1-2a	0.738629	719	67	219.483	94	Tubulin_folding_cofactor_B	vv44810Regulation_of_actin_cytoskeleton	31.1.1.2_cell.organisation.cytoskeleton.mikrotubuli;
VIT_00s0408g00040	VIT_15s0046g02410	VviPIP1-2a	0.753195	1944	25	220.454	95	Somatic_embryogenesis_receptor_kinase_2_SERK2	0	30.2.2_signalling.receptor kinases.leucine rich repeat II;
VIT_17s0000g04810	VIT_15s0046g02410	VviPIP1-2a	0.741366	878	56	221.739	96	Auxin-independent_growth_promoter	0	17.2.3_hormone metabolism.auxin.induced-regulated-responsive-activated;
VIT_01s0026g01140	VIT_15s0046g02410	VviPIP1-2a	0.70046	159	321	225.918	97	ZCW32_(BIGPETAL,_BIGPETALUB)	vv60011BHLH	27.3.6_RNA.regulation of transcription.bHLH,Basic Helix-Loop-Helix family;
VIT_01s0011g00400	VIT_15s0046g02410	VviPIP1-2a	0.733086	529	97	226.524	98	Nuclear_transport_factor_2_(NTF2)	vv50133Primary_active_transporter_cat_A9_to_A18	29.3.1_protein.targeting.nucleus;
VIT_18s0001g14910	VIT_15s0046g02410	VviPIP1-2a	0.673723	79	673	230.58	99	Mannitol_dehydrogenase	vv10051Fructose_and_mannose_metabolism	16.2.1.10_secondary metabolism.phenylpropanoids.lignin biosynthesis.CAD;
VIT_00s0216g00070	VIT_15s0046g02410	VviPIP1-2a	0.734592	583	92	231.594	100	Unknown	0	35.2_not assigned.unknown;
VIT_12s0034g00250	VIT_12s0034g00250	VviPIP1-2c	1	0	0	0	0	Aquaporin_PIP1A	vv50101Channels_and_pores	34.19.1_transport.Major Intrinsic Proteins.PIP;
VIT_15s0046g02410	VIT_12s0034g00250	VviPIP1-2c	0.911217	1	1	1	1	Aquaporin_TMP-C	vv50101Channels_and_pores	34.19.1_transport.Major Intrinsic Proteins.PIP;
VIT_05s0029g00510	VIT_12s0034g00250	VviPIP1-2c	0.774697	9	2	4.24264	2	Aquaporin_PIP_PIP1A	vv50101Channels_and_pores	34.19.1_transport.Major Intrinsic Proteins.PIP;
VIT_06s0004g01500	VIT_12s0034g00250	VviPIP1-2c	0.708472	2	16	5.65685	3	Lipoxygenase_(LOX2)	vv10592alpha-Linolenic_acid_metabolism	17.7.1.2_hormone metabolism.jasmonate.synthesis-degradation.lipoxygenase;
VIT_14s0060g01940	VIT_12s0034g00250	VviPIP1-2c	0.71039	28	14	19.799	4	Epoxide_hydrolase	0	26.1_misc.misc2;
VIT_14s0108g00440	VIT_12s0034g00250	VviPIP1-2c	0.720057	168	10	40.9878	5	Tubulin_alpha	vv44145Phagosome_vv44810Regulation_of_actin_cytoskeleton	31.1.1.2_cell.organisation.cytoskeleton.mikrotubuli;
VIT_18s0001g15160	VIT_12s0034g00250	VviPIP1-2c	0.704872	89	21	43.2319	6	S-adenosylmethionine_sythetase_2	vv10271Methionine_metabolism_vv10450Selenoamino_acid_metabolism	35.2_not assigned.unknown;
VIT_17s0053g00150	VIT_12s0034g00250	VviPIP1-2c	0.72493	314	8	50.1199	7	Tubulin_beta-8_chain	vv44145Phagosome_vv44810Regulation_of_actin_cytoskeleton	35.2_not assigned.unknown;
VIT_03s0017g01730	VIT_12s0034g00250	VviPIP1-2c	0.744327	866	3	50.9706	8	ABC_protein_6_non-intrinsic	vv52010ABC_transporters	34.16_transport.ABC transporters and multidrug resistance systems;
VIT_03s0063g01630	VIT_12s0034g00250	VviPIP1-2c	0.653229	20	240	69.282	9	CYP82C1p	0	26.1_misc.cytochrome P450;
VIT_09s0018g01100	VIT_12s0034g00250	VviPIP1-2c	0.704676	324	22	84.4275	10	Tubulin_beta-2_chain	vv44145Phagosome_vv44810Regulation_of_actin_cytoskeleton	35.2_not assigned.unknown;
VIT_11s0016g04010	VIT_12s0034g00250	VviPIP1-2c	0.710905	661	13	92.6984	11	Unknown_protein	0	35.2_not assigned.unknown;
VIT_04s0008g03950	VIT_12s0034g00250	VviPIP1-2c	0.684005	163	53	92.9462	12	RD22	0	20.2.3_stress.abiotic.drought/salt;
VIT_14s0060g02630	VIT_12s0034g00250	VviPIP1-2c	0.608525	9	970	93.4345	13	Unknown_protein	0	35.2_not assigned.unknown;
VIT_17s0053g00070	VIT_12s0034g00250	VviPIP1-2c	0.666915	70	128	94.6573	14	Metal-nicotianamine_transporter_YSL5	vv50125Porters_cat_66_to_94	34.13_transport.peptides and oligopeptides;
VIT_00s0301g00040	VIT_12s0034g00250	VviPIP1-2c	0.645459	30	312	96.7471	15	Glycine-rich_protein	0	35.2_not assigned.unknown;
VIT_11s0016g01730	VIT_12s0034g00250	VviPIP1-2c	0.730377	2564	4	101.272	16	VIP3_(vernalization_independence_3)	vv23018RNA_degradation_vv30009Flower_development	30.5_signalling.G-proteins;
VIT_12s0059g00210	VIT_12s0034g00250	VviPIP1-2c	0.687947	261	44	107.163	17	Epoxide_hydrolase	0	26.1_misc.misc2;
VIT_14s0108g01040	VIT_12s0034g00250	VviPIP1-2c	0.728977	2051	6	110.932	18	KH_domain-containing_protein	0	27.4_RNA.RNA binding;
VIT_02s0012g01050	VIT_12s0034g00250	VviPIP1-2c	0.727866	1842	7	113.552	19	ABC_protein_6_non-intrinsic	vv52010ABC_transporters	34.16_transport.ABC transporters and multidrug resistance systems;
VIT_06s0004g01310	VIT_12s0034g00250	VviPIP1-2c	0.72975	2706	5	116.319	20	Enoyl-[acyl-carrier-protein]_reductase_[NADH],_chloroplast_precursor	vv10061Fatty_acid_biosynthesis	11.1.6_lipid metabolism.FA synthesis and FA elongation.enoyl ACP reductase;
VIT_17s0053g00190	VIT_12s0034g00250	VviPIP1-2c	0.715552	1338	11	121.318	21	Apyrase	vv10230Purine_metabolism_vv10240Pyrimidine_metabolism	23.2_nucleotide metabolism.degradation;
VIT_15s0046g00780	VIT_12s0034g00250	VviPIP1-2c	0.695516	531	29	124.093	22	MADS-box_agamous-like_44	vv60042MADS	35.2_not assigned.unknown;
VIT_00s0480g00060	VIT_12s0034g00250	VviPIP1-2c	0.621197	23	684	125.427	23	Polyphenol_oxidase_[Vitis_vinifera]	vv10350Tyrosine_metabolism_vv50109Incompletely_characterized_transport_systems	35.2_not assigned.unknown;
VIT_00s0742g00030	VIT_12s0034g00250	VviPIP1-2c	0.713127	1412	12	130.169	24	Nucleotide-sugar_transporter	vv50122Porters_cat_7_to_17	34.2_transport.sugars;
VIT_01s0011g00400	VIT_12s0034g00250	VviPIP1-2c	0.706412	973	18	132.34	25	Nuclear_transport_factor_2_(NTF2)	vv50133Primary_active_transporter_cat_A9_to_A18	29.3.1_protein.targeting.nucleus;
VIT_00s1322g00010	VIT_12s0034g00250	VviPIP1-2c	0.705205	901	20	134.239	26	Tubulin_alpha-3_chain	vv44145Phagosome_vv44810Regulation_of_actin_cytoskeleton	31.1.1.2_cell.organisation.cytoskeleton.mikrotubuli;
VIT_13s0074g00170	VIT_12s0034g00250	VviPIP1-2c	0.609794	20	931	136.455	27	Bile_acid:sodium_symporter	vv50123Porters_cat_18_to_29	35.2_not assigned.unknown;
VIT_06s0004g05530	VIT_12s0034g00250	VviPIP1-2c	0.723507	2128	9	138.391	28	Serine/threonine_protein_phosphatase_PP1	vv10500Starch_and_sucrose_metabolism	29.4_protein.postranslational modification;
VIT_05s0051g00710	VIT_12s0034g00250	VviPIP1-2c	0.697108	778	26	142.225	29	Tubulin_beta	vv44145Phagosome_vv44810Regulation_of_actin_cytoskeleton	#N/A
VIT_03s0063g01720	VIT_12s0034g00250	VviPIP1-2c	0.639125	62	390	155.499	30	S-N-methylcoclaurine_3'-hydroxylase	vv10950Alkaloid_biosynthesis_I	35.2_not assigned.unknown;
VIT_05s0094g00110	VIT_12s0034g00250	VviPIP1-2c	0.666586	194	132	160.025	31	Cyclin_D3_2	vv30007Cytokinin_signaling_vv44110Cell_cycle	31.3_cell.cycle;20.2.1_stress.abiotic.heat
VIT_00s0238g00110	VIT_12s0034g00250	VviPIP1-2c	0.705857	1453	19	166.154	32	HAT_dimerisation_domain-containing_protein	0	21.1_redox.thioredoxin;
VIT_07s0129g00990	VIT_12s0034g00250	VviPIP1-2c	0.692338	800	35	167.332	33	Protein_kinase	0	30.2.16_signalling.receptor kinases.Catharanthus roseus-like RLK1;
VIT_00s0246g00180	VIT_12s0034g00250	VviPIP1-2c	0.703443	1275	24	174.929	34	NADH-plastoquinone_oxidoreductase_subunit_4	vv10190Oxidative_phosphorylation_vv50134Primary_active_transporter_cat_D1	1.1.6_PS.lightreaction.NADH DH;
VIT_12s0034g00400	VIT_12s0034g00250	VviPIP1-2c	0.703512	1533	23	187.774	35	Kinetochore_protein	vv44110Cell_cycle	31.3_cell.cycle;
VIT_08s0007g03600	VIT_12s0034g00250	VviPIP1-2c	0.708192	2165	17	191.846	36	KCBP-_interacting__protein_kinase	0	29.4_protein.postranslational modification;
VIT_03s0063g01600	VIT_12s0034g00250	VviPIP1-2c	0.663837	272	149	201.316	37	No_hit	0	35.2_not assigned.unknown;
VIT_03s0063g01490	VIT_12s0034g00250	VviPIP1-2c	0.629228	74	550	201.742	38	CYP82C1p	0	35.2_not assigned.unknown;
VIT_08s0058g00260	VIT_12s0034g00250	VviPIP1-2c	0.67094	382	111	205.917	39	Ethylene_overproducer_1_(ETO1)	vv30008Ethylene_signaling_vv60093TRAF	17.5.1_hormone metabolism.ethylene.synthesis-degradation;
VIT_03s0063g01520	VIT_12s0034g00250	VviPIP1-2c	0.625014	71	621	209.979	40	CyP82A3	0	26.1_misc.cytochrome P450;
VIT_03s0017g01750	VIT_12s0034g00250	VviPIP1-2c	0.693858	1511	32	219.891	41	ABC_protein_6_non-intrinsic	vv52010ABC_transporters	#N/A
VIT_01s0010g03910	VIT_12s0034g00250	VviPIP1-2c	0.663935	341	147	223.891	42	Squamosa_promoter-binding_protein_13_(SPL13)	vv60055SBP	33.3_development.squamosa promoter binding like (SPL);
VIT_11s0037g01080	VIT_12s0034g00250	VviPIP1-2c	0.68959	1286	41	229.621	43	Metal-dependent_phosphohydrolase_HD_domain-containing_protein	0	35.2_not assigned.unknown;
VIT_09s0002g02050	VIT_12s0034g00250	VviPIP1-2c	0.670874	500	112	236.643	44	1-deoxy-D-xylulose_5-phosphate_synthase	vv10100Biosynthesis_of_steroids	16.1.1.1_secondary metabolism.isoprenoids.non-mevalonate pathway.DXS;
VIT_03s0063g01560	VIT_12s0034g00250	VviPIP1-2c	0.605539	56	1045	241.909	45	CYP82C1p	0	26.1_misc.cytochrome P450;
VIT_11s0016g01630	VIT_12s0034g00250	VviPIP1-2c	0.709459	4197	15	250.908	46	PHD_finger_protein_alfin	vv60002Alfin-like	27.3.2_RNA.regulation of transcription.Alfin-like;
VIT_06s0009g02080	VIT_12s0034g00250	VviPIP1-2c	0.686227	1427	45	253.407	47	Chloroplast_envelope_membrane_protein	vv50109Incompletely_characterized_transport_systems	35.2_not assigned.unknown;
VIT_18s0164g00070	VIT_12s0034g00250	VviPIP1-2c	0.688928	1568	42	256.624	48	Somatic_embryogenesis_protein_kinase	0	30.2.2_signalling.receptor kinases.leucine rich repeat II;
VIT_15s0045g01600	VIT_12s0034g00250	VviPIP1-2c	0.647018	240	293	265.179	49	Eceriferum_1_(CER1_protein)_Sterol_desaturase	0	35.2_not assigned.unknown;
VIT_05s0102g00090	VIT_12s0034g00250	VviPIP1-2c	0.677282	986	76	273.744	50	Biotin_synthase_(BioB)_(BIO2)	vv10780Biotin_metabolism	18.6.1_Co-factor and vitamine metabolism.biotin.biotin synthase;
VIT_01s0244g00070	VIT_12s0034g00250	VviPIP1-2c	0.697075	2813	27	275.592	51	Unknown_protein	0	35.2_not assigned.unknown;
VIT_08s0007g03340	VIT_12s0034g00250	VviPIP1-2c	0.701527	3181	25	282.002	52	Ribosomal_protein_L10A_(RPL10aA)_60S	vv23010Ribosome	29.2.1.2.2.510_protein.synthesis.ribosomal protein.eukaryotic.60S subunit.L10A;29.2.1.1.3.2.510_protein.synthesis.ribosomal protein.prokaryotic.unknown organellar.50S subunit.L10A
VIT_08s0056g00240	VIT_12s0034g00250	VviPIP1-2c	0.695201	2751	30	287.28	53	Unknown_protein	0	27.2_RNA.transcription;
VIT_18s0001g09580	VIT_12s0034g00250	VviPIP1-2c	0.680945	1269	66	289.403	54	Cyclin_A3;1	vv44110Cell_cycle	31.3_cell.cycle;
VIT_12s0059g00760	VIT_12s0034g00250	VviPIP1-2c	0.652155	331	254	289.955	55	Adenosine_5'_phosphosulfate_reductase	vv10920Sulfur_metabolism	14.2_S-assimilation.APR;
VIT_04s0008g02520	VIT_12s0034g00250	VviPIP1-2c	0.640313	240	374	299.6	56	ATP_binding_protein	0	30.2.24_signalling.receptor kinases.S-locus glycoprotein like;30.2.20_signalling.receptor kinases.wheat LRK10 like;30.2.16_signalling.receptor kinases.Catharanthus roseus-like RLK1;30.2.15_signalling.receptor kinases.thaumatin like;29.4_protein.postranslational modification;11.9.3.3_lipid metabolism.lipid degradation.lysophospholipases.glycerophosphodiester phosphodiesterase
VIT_02s0033g00830	VIT_12s0034g00250	VviPIP1-2c	0.686207	1962	46	300.42	57	RAB_GTPase_RABA4A	0	30.5_signalling.G-proteins;
VIT_07s0005g00690	VIT_12s0034g00250	VviPIP1-2c	0.693066	2848	33	306.568	58	Ribosomal_protein_L18_(RPL18B)_60S	vv23010Ribosome	29.2.1.2.2.18_protein.synthesis.ribosomal protein.eukaryotic.60S subunit.L18;
VIT_08s0007g01760	VIT_12s0034g00250	VviPIP1-2c	0.677343	1277	75	309.475	59	Steroid_5_alpha_reductase_DET2	vv10905Brassinosteroid_biosynthesis	17.3.1.1.1_hormone metabolism.brassinosteroid.synthesis-degradation.BRs.DET2;
VIT_06s0004g01910	VIT_12s0034g00250	VviPIP1-2c	0.68391	1845	55	318.551	60	ADP,ATP_carrier_protein	vv50123Porters_cat_18_to_29	34.14_transport.unspecified cations;34.8_transport.metabolite transporters at the envelope membrane
VIT_12s0059g02430	VIT_12s0034g00250	VviPIP1-2c	0.683809	1888	57	328.049	61	Chloroplast_envelope_membrane_protein_[Vitis_vinifera]	vv50109Incompletely_characterized_transport_systems	29.8_protein.assembly and cofactor ligation;
VIT_07s0129g00970	VIT_12s0034g00250	VviPIP1-2c	0.658378	542	200	329.242	62	Protein_kinase_family	0	30.2.16_signalling.receptor kinases.Catharanthus roseus-like RLK1;
VIT_05s0165g00210	VIT_12s0034g00250	VviPIP1-2c	0.677472	1468	74	329.594	63	Unknown_protein	0	35.2_not assigned.unknown;
VIT_19s0014g00680	VIT_12s0034g00250	VviPIP1-2c	0.663498	728	150	330.454	64	RKF1_(receptor-like_kinase_in_flowers_1)	0	30.2.8.2_signalling.receptor kinases.leucine rich repeat VIII.VIII-2;
VIT_04s0044g01670	VIT_12s0034g00250	VviPIP1-2c	0.673691	1145	96	331.542	65	Ankyrin	0	20.2.3_stress.abiotic.drought/salt;
VIT_05s0094g01030	VIT_12s0034g00250	VviPIP1-2c	0.661805	690	161	333.302	66	UDP-glucose:salicylic_acid_glucosyltransferase	vv10500Starch_and_sucrose_metabolism	26.2_misc.UDP glucosyl and glucoronyl transferases;17.8.1.1.5_hormone metabolism.salicylic acid.synthesis-degradation.synthesis.SA glucosyltransferase ester and ether bond making SGE, SAG;17.8.1_hormone metabolism.salicylic acid.synthesis-degradation;
VIT_14s0006g02930	VIT_12s0034g00250	VviPIP1-2c	0.685643	2290	49	334.978	67	Unknown	0	35.2_not assigned.unknown;
VIT_14s0066g00970	VIT_12s0034g00250	VviPIP1-2c	0.680191	1773	68	347.223	68	Anthranilate_phosphoribosyltransferase,_chloroplast_precursor	vv10400Phenylalanine_tyrosine_and_tryptophan_biosynthesis	13.1.6.5.2_amino acid metabolism.synthesis.aromatic aa.tryptophan.anthranilate phosphoribosyltransferase;
VIT_00s0408g00040	VIT_12s0034g00250	VviPIP1-2c	0.696474	4364	28	349.56	69	Somatic_embryogenesis_receptor_kinase_2_SERK2	0	30.2.2_signalling.receptor kinases.leucine rich repeat II;
VIT_10s0071g01150	VIT_12s0034g00250	VviPIP1-2c	0.685607	2451	50	350.071	70	Katanin_p80_(WD_repeat_containing)_subunit_B_1	vv44810Regulation_of_actin_cytoskeleton	35.1_not assigned.no ontology;
VIT_00s0245g00030	VIT_12s0034g00250	VviPIP1-2c	0.628197	218	564	350.645	71	Integral_membrane_family_protein	0	35.1_not assigned.no ontology;
VIT_19s0015g02180	VIT_12s0034g00250	VviPIP1-2c	0.668801	1059	118	353.5	72	Unknown	0	35.2_not assigned.unknown;
VIT_17s0000g06440	VIT_12s0034g00250	VviPIP1-2c	0.675081	1424	88	353.994	73	Galactoside_2-alpha-L-fucosyltransferase	vv10602Glycosphingolipid_biosynthesis	10.3_cell wall.hemicellulose synthesis;
VIT_09s0002g00550	VIT_12s0034g00250	VviPIP1-2c	0.598642	102	1230	354.203	74	Lipase_GDSL_1	0	26.28_misc.GDSL-motif lipase;
VIT_11s0016g03380	VIT_12s0034g00250	VviPIP1-2c	0.68336	2106	60	355.472	75	Exostosin-like	vv11030Glycan_structures-biosynthesis1	26.2_misc.UDP glucosyl and glucoronyl transferases;
VIT_14s0083g00120	VIT_12s0034g00250	VviPIP1-2c	0.605125	123	1058	360.741	76	Myb_domain_protein_91	vv60044MYB	27.3.25_RNA.regulation of transcription.MYB domain transcription factor family;
VIT_18s0001g15170	VIT_12s0034g00250	VviPIP1-2c	0.66118	795	166	363.277	77	S-adenosylmethionine_sythetase_2	vv10271Methionine_metabolism_vv10450Selenoamino_acid_metabolism	35.2_not assigned.unknown;
VIT_10s0003g05120	VIT_12s0034g00250	VviPIP1-2c	0.686172	2900	47	369.188	78	Unknown	0	35.2_not assigned.unknown;
VIT_13s0067g00730	VIT_12s0034g00250	VviPIP1-2c	0.684261	2710	52	375.393	79	Carboxylic_ester_hydrolase	0	26.28_misc.GDSL-motif lipase;
VIT_18s0001g14670	VIT_12s0034g00250	VviPIP1-2c	0.695177	4629	31	378.813	80	Rac-like_GTP-binding_protein_RAC1	vv34020Calcium_signaling_pathway	30.5_signalling.G-proteins;
VIT_12s0034g00780	VIT_12s0034g00250	VviPIP1-2c	0.69077	3809	38	380.45	81	Kinetochore_protein	vv44110Cell_cycle	31.3_cell.cycle;
VIT_10s0003g02120	VIT_12s0034g00250	VviPIP1-2c	0.612769	169	869	383.224	82	Lipase_GDSL	0	26.28_misc.GDSL-motif lipase;
VIT_03s0017g00970	VIT_12s0034g00250	VviPIP1-2c	0.658401	742	199	384.263	83	No_hit	0	35.2_not assigned.unknown;
VIT_19s0015g02230	VIT_12s0034g00250	VviPIP1-2c	0.664054	1055	144	389.769	84	Ankyrin_repeat	0	31.1_cell.organisation;
VIT_04s0008g03570	VIT_12s0034g00250	VviPIP1-2c	0.656508	710	214	389.795	85	Unknown_protein	0	35.2_not assigned.unknown;
VIT_14s0060g02480	VIT_12s0034g00250	VviPIP1-2c	0.626372	268	595	399.324	86	Unknown	0	35.2_not assigned.unknown;
VIT_07s0005g01670	VIT_12s0034g00250	VviPIP1-2c	0.594042	124	1371	412.315	87	No_hit	0	35.2_not assigned.unknown;
VIT_00s0472g00020	VIT_12s0034g00250	VviPIP1-2c	0.683849	3114	56	417.593	88	Brassinosteroid_insensitive_1-associated_receptor_kinase_1	vv30005Brassinosteroids_signaling_vv34626Plant-pathogen_interaction	35.2_not assigned.unknown;
VIT_00s0216g00010	VIT_12s0034g00250	VviPIP1-2c	0.672388	1694	104	419.733	89	Unknown	0	35.2_not assigned.unknown;
VIT_11s0016g02170	VIT_12s0034g00250	VviPIP1-2c	0.692932	5188	34	419.99	90	FVE_gene	vv30009Flower_development	33.99_development.unspecified;
VIT_19s0014g02520	VIT_12s0034g00250	VviPIP1-2c	0.663311	1151	154	421.015	91	Ribosomal_protein_S8,_Chloroplast_30S	vv23010Ribosome	29.2.1.1.1.2.14_protein.synthesis.ribosomal protein.prokaryotic.chloroplast.50S subunit.L14;
VIT_14s0083g00190	VIT_12s0034g00250	VviPIP1-2c	0.668699	1555	119	430.169	92	Unknown_protein	0	35.2_not assigned.unknown;
VIT_03s0180g00160	VIT_12s0034g00250	VviPIP1-2c	0.690434	4850	39	434.914	93	ATTIC21/CIA5/TIC21_(chloroplast_import_apparatus_5)	vv50121Porters_cat_1_to_6	29.3.3_protein.targeting.chloroplast;
VIT_03s0038g04490	VIT_12s0034g00250	VviPIP1-2c	0.691043	5119	37	435.205	94	Diaminopimelate_decarboxylase	vv10300Lysine_biosynthesis	13.1.3.5.5_amino acid metabolism.synthesis.aspartate family.lysine.diaminopimelate decarboxylase;
VIT_04s0069g00850	VIT_12s0034g00250	VviPIP1-2c	0.6837	3280	58	436.165	95	Beta-galactosidase	vv10052Galactose_metabolism_vv10511N-Glycan_degradation_vv10600Sphingolipid_metabolism	26.3.2_misc.gluco-, galacto- and mannosidases.beta-galactosidase;
VIT_03s0017g00540	VIT_12s0034g00250	VviPIP1-2c	0.682158	3030	63	436.91	96	Subtilase	0	35.2_not assigned.unknown;
VIT_13s0067g00270	VIT_12s0034g00250	VviPIP1-2c	0.690061	4806	40	438.452	97	Ribosomal_protein_P0_(RPP0A)_acidic_60S	vv23010Ribosome	29.2.1.2.2.80_protein.synthesis.ribosomal protein.eukaryotic.60S subunit.P0;
VIT_11s0016g02400	VIT_12s0034g00250	VviPIP1-2c	0.67444	2084	94	442.601	98	K+_efflux_antiporter_(KEA4)	vv50124Porters_cat_30_to_64	34.15_transport.potassium;
VIT_19s0015g02210	VIT_12s0034g00250	VviPIP1-2c	0.662742	1261	158	446.361	99	Ankyrin_repeat_protein	0	31.1_cell.organisation;
VIT_00s0333g00070	VIT_12s0034g00250	VviPIP1-2c	0.676857	2561	78	446.943	100	Unknown_protein	0	35.2_not assigned.unknown;
VIT_02s0025g03390	VIT_02s0025g03390	VviPIP1-3	1	0	0	0	0	Aquaporin_TMP-C	vv50101Channels_and_pores	34.19.1_transport.Major Intrinsic Proteins.PIP;
VIT_13s0073g00560	VIT_02s0025g03390	VviPIP1-3	0.861469	13	1	3.60555	1	DnaJ_homolog,_subfamily_A,_member_2	vv50132Primary_active_transporter_cat_A5_to_A8	20.2.1_stress.abiotic.heat;
VIT_06s0004g04510	VIT_02s0025g03390	VviPIP1-3	0.849806	8	2	4	2	Heat_shock_protein_70	vv23040Spliceosome_vv24141Protein_processing_in_endoplasmic_reticulum_vv50101Channels_and_pores	29.6_protein.folding;20.2.1_stress.abiotic.heat
VIT_05s0020g01170	VIT_02s0025g03390	VviPIP1-3	0.833238	72	3	14.6969	3	Translationally-controlled_tumor_protein	0	33.99_development.unspecified;
VIT_06s0004g00200	VIT_02s0025g03390	VviPIP1-3	0.817667	48	10	21.9089	4	Splicing_factor_YT521-B	0	30.3_signalling.calcium;
VIT_12s0028g02340	VIT_02s0025g03390	VviPIP1-3	0.831515	175	4	26.4575	5	Ketol-acid_reductoisomerase	vv10290Valine_leucine_and_isoleucine_biosynthesis_vv10770Pantothenate_and_CoA_biosynthesis	13.1.4.1.2_amino acid metabolism.synthesis.branched chain group.common.ketol-acid reductoisomerase;
VIT_04s0008g05220	VIT_02s0025g03390	VviPIP1-3	0.827742	146	5	27.0185	6	Cellulose_synthase_CESA1	vv40006Cell_wall	10.2.1_cell wall.cellulose synthesis.cellulose synthase;
VIT_16s0022g02110	VIT_02s0025g03390	VviPIP1-3	0.809551	64	14	29.9333	7	DEAD_box_RNA_helicase_(PRH75)	vv23040Spliceosome_vv50133Primary_active_transporter_cat_A9_to_A18	27.1.2_RNA.processing.RNA helicase;
VIT_06s0004g03240	VIT_02s0025g03390	VviPIP1-3	0.82001	135	9	34.8569	8	Elongation_factor_1-alpha_1	vv23013RNA_transport	29.2.4_protein.synthesis.elongation;
VIT_09s0002g06760	VIT_02s0025g03390	VviPIP1-3	0.821245	172	8	37.0945	9	Phospholipase_D_alpha_1_precursor_(PLD_1)_(Choline_phosphatase_1)	vv10564Glycerophospholipid_metabolism_vv10565Ether_lipid_metabolism_vv30001ABA_signaling_vv34020Calcium_signaling_pathway_vv50110Protein_coat	11.9.3.1_lipid metabolism.lipid degradation.lysophospholipases.phospholipase D;
VIT_03s0038g02520	VIT_02s0025g03390	VviPIP1-3	0.77534	42	48	44.8999	10	Aquaporin_PIP3	vv50101Channels_and_pores	34.19.1_transport.Major Intrinsic Proteins.PIP;
VIT_19s0027g00760	VIT_02s0025g03390	VviPIP1-3	0.823989	389	6	48.3115	11	Ribosome_assembly_protein_1	vv23008Ribosome_biogenesis_in_Eukaryotes	29.2.4_protein.synthesis.elongation;
VIT_04s0044g00020	VIT_02s0025g03390	VviPIP1-3	0.750744	33	95	55.9911	12	Catalase_[Vitis_vinifera]	vv10680Methane_metabolism_vv44146Peroxisome	21.6_redox.dismutases and catalases;
VIT_17s0000g09840	VIT_02s0025g03390	VviPIP1-3	0.803827	208	16	57.6888	13	Adenosylhomocysteinase_1	vv10271Methionine_metabolism_vv10450Selenoamino_acid_metabolism	13.2.3.4_amino acid metabolism.degradation.aspartate family.methionine;
VIT_08s0007g02350	VIT_02s0025g03390	VviPIP1-3	0.767882	56	60	57.9655	14	Harpin-induced_protein	0	20.1_stress.biotic;
VIT_06s0004g03220	VIT_02s0025g03390	VviPIP1-3	0.82154	482	7	58.0861	15	Elongation_factor_1-alpha_1	vv23013RNA_transport	29.2.4_protein.synthesis.elongation;
VIT_06s0004g00440	VIT_02s0025g03390	VviPIP1-3	0.764027	68	65	66.4831	16	No_hit	0	35.2_not assigned.unknown;
VIT_13s0019g04280	VIT_02s0025g03390	VviPIP1-3	0.736152	34	138	68.4982	17	Aquaporin_PIP2B	vv50101Channels_and_pores	34.19.1_transport.Major Intrinsic Proteins.PIP;
VIT_15s0046g02420	VIT_02s0025g03390	VviPIP1-3	0.756131	59	84	70.3989	18	Aquaporin_TMP-C	vv50101Channels_and_pores	34.19.1_transport.Major Intrinsic Proteins.PIP;
VIT_00s0516g00030	VIT_02s0025g03390	VviPIP1-3	0.784751	141	37	72.2288	19	Dehydrogenase/reductase_SDR_family_member_4	vv44146Peroxisome	26.22_misc.short chain dehydrogenase/reductase (SDR);
VIT_12s0035g02180	VIT_02s0025g03390	VviPIP1-3	0.799833	298	19	75.2463	20	Endo-1,4-beta-glucanase	vv40006Cell_wall	10.2_cell wall.cellulose synthesis;
VIT_15s0046g01760	VIT_02s0025g03390	VviPIP1-3	0.812109	530	11	76.3544	21	BTI1_(VIRB2-_interacting__protein_1)	0	20.1_stress.biotic;
VIT_09s0002g01760	VIT_02s0025g03390	VviPIP1-3	0.795638	248	24	77.1492	22	EIF-4A3	vv23013RNA_transport_vv23015mRNA_surveillance_pathway_Vv23040Spliceosome	29.2.3_protein.synthesis.initiation;
VIT_00s0551g00020	VIT_02s0025g03390	VviPIP1-3	0.811013	532	12	79.8999	23	Ribosomal_protein_L15e	vv23010Ribosome	29.2.1.2.2.15_protein.synthesis.ribosomal protein.eukaryotic.60S subunit.L15;
VIT_13s0019g02040	VIT_02s0025g03390	VviPIP1-3	0.712536	24	266	79.8999	24	Lectin_protein_kinase	0	30.2.19_signalling.receptor kinases.legume-lectin;
VIT_00s0698g00010	VIT_02s0025g03390	VviPIP1-3	0.745548	59	111	80.9259	25	Catalase	vv10680Methane_metabolism_vv44146Peroxisome	21.6_redox.dismutases and catalases;
VIT_11s0016g03210	VIT_02s0025g03390	VviPIP1-3	0.757494	80	83	81.4862	26	NADP-dependent_malic_enzyme	vv10620Pyruvate_metabolism_vv10710Carbon_fixation	8.2.10_TCA / org transformation.other organic acid transformatons.malic;
VIT_05s0049g01660	VIT_02s0025g03390	VviPIP1-3	0.809748	540	13	83.7854	27	RNA-binding_protein_Musashi	vv23015mRNA_surveillance_pathway	27.4_RNA.RNA binding;
VIT_08s0007g00120	VIT_02s0025g03390	VviPIP1-3	0.754039	88	88	88	28	Ubiquitin-conjugating_enzyme_13_(UBC13),_E2	vv24120Ubiquitin_mediated_proteolysis_vv24141Protein_processing_in_endoplasmic_reticulum	29.5.11.3_protein.degradation.ubiquitin.E2;
VIT_19s0090g01570	VIT_02s0025g03390	VviPIP1-3	0.800019	442	18	89.1964	29	Ribosomal_protein_S8_(RPS8A)_40S	vv23010Ribosome	29.2.1.2.1.8_protein.synthesis.ribosomal protein.eukaryotic.40S subunit.S8;
VIT_05s0062g01320	VIT_02s0025g03390	VviPIP1-3	0.771905	151	54	90.2995	30	Chitinase	vv10530Aminosugars_metabolism	20.1_stress.biotic;
VIT_03s0088g00380	VIT_02s0025g03390	VviPIP1-3	0.775935	191	47	94.747	31	Tubulin_alpha	vv44145Phagosome_vv44810Regulation_of_actin_cytoskeleton	31.1.1.2_cell.organisation.cytoskeleton.mikrotubuli;
VIT_00s1356g00020	VIT_02s0025g03390	VviPIP1-3	0.768594	156	58	95.121	32	Phosphosulfolactate_synthase_protein	vv10010Glycolysis	20.2.1_stress.abiotic.heat;
VIT_12s0028g03380	VIT_02s0025g03390	VviPIP1-3	0.805816	662	15	99.6494	33	ADP,ATP_carrier_protein	vv50123Porters_cat_18_to_29	34.9_transport.metabolite transporters at the mitochondrial membrane;
VIT_00s0313g00030	VIT_02s0025g03390	VviPIP1-3	0.784987	282	36	100.757	34	Auxin-independent_growth_promoter	0	17.2.3_hormone metabolism.auxin.induced-regulated-responsive-activated;
VIT_14s0068g01530	VIT_02s0025g03390	VviPIP1-3	0.789209	345	30	101.735	35	Zinc_finger_(DHHC_type)	vv60079Other_zf-DHHC	27.3.99_RNA.regulation of transcription.unclassified;
VIT_08s0040g02330	VIT_02s0025g03390	VviPIP1-3	0.774861	222	50	105.357	36	Elongation_factor_1-alpha_1	vv23013RNA_transport	29.2.4_protein.synthesis.elongation;
VIT_08s0056g01570	VIT_02s0025g03390	VviPIP1-3	0.771163	209	55	107.215	37	5-methyltetrahydropteroyltriglutamate--homocysteine_S-methyltransferase	vv10271Methionine_metabolism	13.1.3.4_amino acid metabolism.synthesis.aspartate family.methionine;
VIT_00s0194g00030	VIT_02s0025g03390	VviPIP1-3	0.777928	250	46	107.238	38	Heat_shock_protein_81-2_(HSP81-2)	vv24141Protein_processing_in_endoplasmic_reticulum_vv34626Plant-pathogen_interaction	20.2.1_stress.abiotic.heat;
VIT_05s0062g00850	VIT_02s0025g03390	VviPIP1-3	0.70966	41	291	109.229	39	Auxin-responsive_protein	vv30003Auxin_signaling	17.2.3_hormone metabolism.auxin.induced-regulated-responsive-activated;
VIT_05s0077g02070	VIT_02s0025g03390	VviPIP1-3	0.800384	732	17	111.553	40	Ribosomal_protein_L18_(RPL18B)_60S	vv23010Ribosome	29.2.1.2.2.18_protein.synthesis.ribosomal protein.eukaryotic.60S subunit.L18;
VIT_05s0029g01150	VIT_02s0025g03390	VviPIP1-3	0.760275	169	77	114.075	41	Elongation_factor_1-alpha_1	vv23013RNA_transport	#N/A
VIT_04s0044g00580	VIT_02s0025g03390	VviPIP1-3	0.779515	321	43	117.486	42	Actin_7_(ACT7)_/_actin_2	vv44810Regulation_of_actin_cytoskeleton	31.1.1.1.1_cell.organisation.cytoskeleton.actin.Actin;
VIT_02s0025g01050	VIT_02s0025g03390	VviPIP1-3	0.772231	261	53	117.614	43	Ubiquitin-conjugating_enzyme_E2_D/E	vv24120Ubiquitin_mediated_proteolysis_vv24141Protein_processing_in_endoplasmic_reticulum	29.5.11.3_protein.degradation.ubiquitin.E2;
VIT_13s0019g04470	VIT_02s0025g03390	VviPIP1-3	0.797457	693	20	117.729	44	Adenosine_kinase_2	vv10230Purine_metabolism_vv10908zeatin_biosynthesis	23.3.2.1_nucleotide metabolism.salvage.nucleoside kinases.adenosine kinase;
VIT_13s0067g00900	VIT_02s0025g03390	VviPIP1-3	0.797037	630	22	117.729	45	Phosphoinositide-specific_phospholipase_C	vv10562Inositol_phosphate_metabolism_vv30001ABA_signaling_vv34070Phosphatidylinositol_signaling_system	30.4.4_signalling.phosphinositides.phosphoinositide phospholipase C;
VIT_15s0021g00940	VIT_02s0025g03390	VviPIP1-3	0.663863	19	749	119.294	46	Senescence-associated_protein	0	33.99_development.unspecified;
VIT_19s0015g01090	VIT_02s0025g03390	VviPIP1-3	0.79081	510	29	121.614	47	Heat_shock_protein_81-2_(HSP81-2)	vv24141Protein_processing_in_endoplasmic_reticulum_vv34626Plant-pathogen_interaction	20.2.1_stress.abiotic.heat;
VIT_06s0004g03550	VIT_02s0025g03390	VviPIP1-3	0.778889	338	44	121.951	48	L-ascorbate_peroxidase_1,_cytosolic_(APX1)	vv10053Ascorbate_and_aldarate_metabolism	21.2.1_redox.ascorbate and glutathione.ascorbate;
VIT_01s0011g00370	VIT_02s0025g03390	VviPIP1-3	0.785981	446	34	123.142	49	SP1L2_(SPIRAL2)	vv44810Regulation_of_actin_cytoskeleton	35.2_not assigned.unknown;
VIT_01s0127g00440	VIT_02s0025g03390	VviPIP1-3	0.796784	660	23	123.207	50	ADP-ribosylation_factor_A1B	vv50110Protein_coat	29.4_protein.postranslational modification;29.3.4.99_protein.targeting.secretory pathway.unspecified
VIT_01s0011g06540	VIT_02s0025g03390	VviPIP1-3	0.797289	965	21	142.355	51	Endomembrane_protein_70	0	28.99_DNA.unspecified;
VIT_05s0049g00980	VIT_02s0025g03390	VviPIP1-3	0.768843	356	57	142.45	52	Cofilin	vv44810Regulation_of_actin_cytoskeleton	31.1.1.1.2_cell.organisation.cytoskeleton.actin.actin depolymerizing factors;
VIT_04s0008g05240	VIT_02s0025g03390	VviPIP1-3	0.766357	331	63	144.406	53	Brittle_1_protein	vv50123Porters_cat_18_to_29	34.8_transport.metabolite transporters at the envelope membrane;
VIT_05s0020g00670	VIT_02s0025g03390	VviPIP1-3	0.750083	227	98	149.151	54	S-adenosylmethionine_synthetase_1_(SAM1)	vv10271Methionine_metabolism_vv10450Selenoamino_acid_metabolism	15.2_metal handling.binding, chelation and storage;13.1.3.4.11_amino acid metabolism.synthesis.aspartate family.methionine.S-adenosylmethionine synthetase;13.1.3.4_amino acid metabolism.synthesis.aspartate family.methionine;
VIT_14s0108g00460	VIT_02s0025g03390	VviPIP1-3	0.79215	866	26	150.053	55	Ribosomal_protein_S9_(RPS9C)_40S	vv23010Ribosome	29.2.1.2.1.9_protein.synthesis.ribosomal protein.eukaryotic.40S subunit.S9;
VIT_15s0048g02230	VIT_02s0025g03390	VviPIP1-3	0.733348	171	148	159.085	56	Calcineurin_phosphoesterase	0	26.13_misc.acid and other phosphatases;
VIT_15s0021g01550	VIT_02s0025g03390	VviPIP1-3	0.774936	547	49	163.716	57	Unknown_protein	0	35.2_not assigned.unknown;
VIT_14s0108g01590	VIT_02s0025g03390	VviPIP1-3	0.781626	720	40	169.706	58	UDP-glucose_6-dehydrogenase	vv10040Pentose_glucuronate_interconversion_vv10500Starch_and_sucrose_metabolism_vv10520Nucleotide_sugars_metabolism_vv40006Cell_wall	10.1.4_cell wall.precursor synthesis.UDP-Glc dehydrogenase (UGD);
VIT_10s0003g01480	VIT_02s0025g03390	VviPIP1-3	0.792072	1178	27	178.342	59	BIN2_(brassinosteroid-insensitive_2)	vv30005Brassinosteroids_signaling	29.4_protein.postranslational modification;17.3.2.1_hormone metabolism.brassinosteroid.signal transduction.BRI
VIT_00s0960g00040	VIT_02s0025g03390	VviPIP1-3	0.751882	345	93	179.123	60	Phosphosulfolactate_synthase_protein	vv10010Glycolysis	20.2.1_stress.abiotic.heat;
VIT_00s0455g00040	VIT_02s0025g03390	VviPIP1-3	0.769514	597	56	182.844	61	Glycosyl_transferase_family_8_protein	0	26.2_misc.UDP glucosyl and glucoronyl transferases;
VIT_17s0000g07850	VIT_02s0025g03390	VviPIP1-3	0.745558	315	110	186.145	62	Nucleobase-ascorbate_transporter_6_(NAT6)	vv50124Porters_cat_30_to_64	34.99_transport.misc;
VIT_08s0007g07680	VIT_02s0025g03390	VviPIP1-3	0.762651	510	70	188.944	63	Aquaporin_SIP1;1	vv50101Channels_and_pores	34.19.4_transport.Major Intrinsic Proteins.SIP;
VIT_14s0068g01330	VIT_02s0025g03390	VviPIP1-3	0.78806	1195	31	192.471	64	Transport_inhibitor_response_1_protein	vv30003Auxin_signaling	17.2.2_hormone metabolism.auxin.signal transduction;
VIT_00s1274g00010	VIT_02s0025g03390	VviPIP1-3	0.74872	375	101	194.615	65	Phosphosulfolactate_synthase_protein	vv10010Glycolysis	20.2.1_stress.abiotic.heat;
VIT_13s0019g04480	VIT_02s0025g03390	VviPIP1-3	0.782114	992	39	196.693	66	Adenosine_kinase_2_(ADK2)	vv10230Purine_metabolism_vv10908Zeatin_biosynthesis	23.3.2.1_nucleotide metabolism.salvage.nucleoside kinases.adenosine kinase;
VIT_14s0060g00600	VIT_02s0025g03390	VviPIP1-3	0.788015	1227	32	198.151	67	Shaggy_protein_kinase_alpha_(ASK-alpha)	0	29.4_protein.postranslational modification;
VIT_02s0025g01380	VIT_02s0025g03390	VviPIP1-3	0.712061	146	271	198.912	68	Endo-1,4-beta-glucanase	vv40006Cell_wall	26.3.4_misc.gluco-, galacto- and mannosidases.endoglucanase;
VIT_07s0129g00410	VIT_02s0025g03390	VviPIP1-3	0.780825	983	41	200.756	69	Casein_kinase_II_alpha_chain_2	vv23008Ribosome_biogenesis_in_Eukaryotes_vv34710Circadian_rhythm	29.4_protein.postranslational modification;
VIT_09s0002g02140	VIT_02s0025g03390	VviPIP1-3	0.793318	1618	25	201.122	70	Endomembrane_protein_70,_TM4_;	0	28.99_DNA.unspecified;
VIT_18s0001g08250	VIT_02s0025g03390	VviPIP1-3	0.732827	273	153	204.375	71	Tubulin_alpha-3_chain	vv44145Phagosome_vv44810Regulation_of_actin_cytoskeleton	31.1.1.2_cell.organisation.cytoskeleton.mikrotubuli;
VIT_08s0032g00910	VIT_02s0025g03390	VviPIP1-3	0.728463	264	169	211.225	72	Fasciclin_domain-containing_protein_FLA17	vv40006Cell_wall	10.5.1.1_cell wall.cell wall proteins.AGPs.AGP;
VIT_03s0063g00850	VIT_02s0025g03390	VviPIP1-3	0.780479	1083	42	213.274	73	RNA-binding_protein_47B_(ATRBP47B)	0	28.99_DNA.unspecified;27.3.99_RNA.regulation of transcription.unclassified
VIT_16s0098g00730	VIT_02s0025g03390	VviPIP1-3	0.760467	619	76	216.896	74	Ribosomal_protein_L9_(RPL90A/C)_60S	vv23010Ribosome	29.2.1.2.2.9_protein.synthesis.ribosomal protein.eukaryotic.60S subunit.L9;
VIT_04s0008g05020	VIT_02s0025g03390	VviPIP1-3	0.760095	604	78	217.053	75	Ras_GTP-binding_protein_(RAN3)	vv23008Ribosome_biogenesis_in_Eukaryotes_vv23013RNA_transport_vv50112Nuclear_pore_complex	30.5_signalling.G-proteins;
VIT_14s0083g01110	VIT_02s0025g03390	VviPIP1-3	0.602856	24	1972	217.55	76	Brassinosteroid-6-oxidase	vv10905Brassinosteroid_biosynthesis	17.3.1.1.99_hormone metabolism.brassinosteroid.synthesis-degradation.BRs.other;17.3.1.1.4_hormone metabolism.brassinosteroid.synthesis-degradation.BRs.BR6OX
VIT_08s0007g03440	VIT_02s0025g03390	VviPIP1-3	0.785018	1363	35	218.415	77	Hydrolase,_alpha/beta_fold	0	35.1_not assigned.no ontology;
VIT_03s0063g00730	VIT_02s0025g03390	VviPIP1-3	0.536937	12	4061	220.753	78	CXE_carboxylesterase_CXE10	0	24_Biodegradation of Xenobiotics;11.9.4.5_lipid metabolism.lipid degradation.beta-oxidation.acyl-CoA thioesterase;11.9.3.2_lipid metabolism.lipid degradation.lysophospholipases.carboxylesterase;
VIT_08s0217g00100	VIT_02s0025g03390	VviPIP1-3	0.717892	212	232	221.775	79	Pyruvate_decarboxylase_isozyme_2	vv10010Glycolysis	5.2_fermentation.PDC;
VIT_03s0038g00450	VIT_02s0025g03390	VviPIP1-3	0.753403	555	89	222.25	80	Squalene_synthase	vv10100Biosynthesis_of_steroids_vv10900Terpenoid_biosynthesis	11.8.8_lipid metabolism.exotics (steroids, squalene etc).squalene synthase;
VIT_17s0000g06670	VIT_02s0025g03390	VviPIP1-3	0.786654	1569	33	227.546	81	Translation_initiation_factor_eIF-5A	0	29.2.3_protein.synthesis.initiation;
VIT_01s0026g01470	VIT_02s0025g03390	VviPIP1-3	0.726643	294	180	230.043	82	Glycine-rich_protein	0	35.1.40_not assigned.no ontology.glycine rich proteins;
VIT_19s0135g00190	VIT_02s0025g03390	VviPIP1-3	0.719539	242	221	231.262	83	CYP72A59	vv10902Monoterpenoid_biosynthesis	26.1_misc.cytochrome P450;
VIT_05s0029g00330	VIT_02s0025g03390	VviPIP1-3	0.744103	489	116	238.168	84	Adenosylhomocysteinase_(S-adenosyl-L-homocysteine_hydrolase)	vv10271Methionine_metabolism_vv10450Selenoamino_acid_metabolism	13.2.3.4_amino acid metabolism.degradation.aspartate family.methionine;
VIT_17s0000g03870	VIT_02s0025g03390	VviPIP1-3	0.79207	2068	28	240.632	85	Protein_phosphatase_2_regulatory_subunit_A	vv23015mRNA_surveillance_pathway_vv34020Calcium_signaling_pathway	29.4_protein.postranslational modification;
VIT_08s0007g02270	VIT_02s0025g03390	VviPIP1-3	0.774854	1289	51	256.396	86	LMBR1_integral_membrane	0	35.1_not assigned.no ontology;
VIT_06s0061g00410	VIT_02s0025g03390	VviPIP1-3	0.761047	906	74	258.929	87	ABC_transporter_F_member_2	vv52010ABC_transporters	29.2.2.1_protein.synthesis.ribosome biogenesis.export from nucleus;
VIT_01s0011g04490	VIT_02s0025g03390	VviPIP1-3	0.782353	1799	38	261.461	88	ATP_synthase_beta_chain_2,_mitochondrial	vv10190Oxidative_phosphorylation_vv50131Primary_active_transporter_cat_A2_to_A4	9.9_mitochondrial electron transport / ATP synthesis.F1-ATPase;
VIT_17s0000g02900	VIT_02s0025g03390	VviPIP1-3	0.778586	1520	45	261.534	89	ATP_synthase_beta_chain_2,_mitochondrial	vv10190Oxidative_phosphorylation_vv50131Primary_active_transporter_cat_A2_to_A4	9.9_mitochondrial electron transport / ATP synthesis.F1-ATPase;
VIT_19s0177g00040	VIT_02s0025g03390	VviPIP1-3	0.747723	644	107	262.503	90	Polyubiquitin_(UBQ14)	0	29.5.11.1_protein.degradation.ubiquitin.ubiquitin;
VIT_13s0019g01090	VIT_02s0025g03390	VviPIP1-3	0.774179	1482	52	277.604	91	Triosephosphate_isomerase,_cytosolic	vv10010Glycolysis_vv10051Fructose_and_mannose_metabolism_vv10710Carbon_fixation	4.1.7_glycolysis.cytosolic branch.triosephosphate isomerase (TPI);
VIT_11s0016g00690	VIT_02s0025g03390	VviPIP1-3	0.644841	74	1066	280.863	92	Senescence-associated_protein	0	33.99_development.unspecified;
VIT_06s0004g00830	VIT_02s0025g03390	VviPIP1-3	0.712111	298	270	283.655	93	Serine/threonine_protein_phosphatase_PP2A-4_catalytic_subunit_(PP2A4)	vv23015mRNA_surveillance_pathway_vv34020Calcium_signaling_pathway	29.4_protein.postranslational modification;
VIT_16s0098g00870	VIT_02s0025g03390	VviPIP1-3	0.73836	629	131	287.052	94	Transparent_testa_glabra_1	vv44110Cell_cycle	33.99_development.unspecified;
VIT_11s0052g00020	VIT_02s0025g03390	VviPIP1-3	0.7216	445	211	306.423	95	Balbiani_ring_1	0	35.1_not assigned.no ontology;
VIT_00s0259g00100	VIT_02s0025g03390	VviPIP1-3	0.715109	373	253	307.195	96	Proline-rich_family_protein	0	35.1_not assigned.no ontology;
VIT_03s0017g00680	VIT_02s0025g03390	VviPIP1-3	0.762449	1362	71	310.969	97	UDP-d-apiose/udp-d-xylose_synthase_1_AXS1	vv10500Starch_and_sucrose_metabolism_vv10520Nucleotide_sugars_metabolism	10.1.3_cell wall.precursor synthesis.AXS;
VIT_12s0028g03610	VIT_02s0025g03390	VviPIP1-3	0.722816	487	199	311.309	98	Cellulase	vv40006Cell_wall	26.3_misc.gluco-, galacto- and mannosidases;
VIT_10s0003g04180	VIT_02s0025g03390	VviPIP1-3	0.735052	691	142	313.244	99	Early-responsive_to_dehydration_stress_protein_(ERD4)	0	20.2.3_stress.abiotic.drought/salt;
VIT_11s0206g00120	VIT_02s0025g03390	VviPIP1-3	0.74525	914	112	319.95	100	Lipocalin,_Temperature-induced	0	34.99_transport.misc;
VIT_15s0046g02420	VIT_15s0046g02420	VviPIP1-4	1	0	0	0	0	Aquaporin_TMP-C	vv50101Channels_and_pores	34.19.1_transport.Major Intrinsic Proteins.PIP;
VIT_08s0056g01570	VIT_15s0046g02420	VviPIP1-4	0.838394	18	2	6	1	5-methyltetrahydropteroyltriglutamate--homocysteine_S-methyltransferase	vv10271Methionine_metabolism	13.1.3.4_amino acid metabolism.synthesis.aspartate family.methionine;
VIT_13s0019g04280	VIT_15s0046g02420	VviPIP1-4	0.789535	3	14	6.48074	2	Aquaporin_PIP2B	vv50101Channels_and_pores	34.19.1_transport.Major Intrinsic Proteins.PIP;
VIT_19s0085g00880	VIT_15s0046g02420	VviPIP1-4	0.840584	72	1	8.48528	3	Succinate-semialdehyde_dehydrogenase_(SSADH1)	vv10251Glutamate_metabolism_vv10650Butanoate_metabolism_vv50101Channels_and_pores	8.2.99_TCA / org transformation.other organic acid transformatons.misc;
VIT_18s0001g08250	VIT_15s0046g02420	VviPIP1-4	0.823862	33	3	9.94987	4	Tubulin_alpha-3_chain	vv44145Phagosome_vv44810Regulation_of_actin_cytoskeleton	31.1.1.2_cell.organisation.cytoskeleton.mikrotubuli;
VIT_00s1322g00010	VIT_15s0046g02420	VviPIP1-4	0.811427	55	5	16.5831	5	Tubulin_alpha-3_chain	vv44145Phagosome_vv44810Regulation_of_actin_cytoskeleton	31.1.1.2_cell.organisation.cytoskeleton.mikrotubuli;
VIT_07s0005g02230	VIT_15s0046g02420	VviPIP1-4	0.780087	19	19	19	6	S-adenosylmethionine_synthetase_1_(SAM1)	vv10271Methionine_metabolism_vv10450Selenoamino_acid_metabolism	15.2_metal handling.binding, chelation and storage;13.1.3.4.11_amino acid metabolism.synthesis.aspartate family.methionine.S-adenosylmethionine synthetase;13.1.3.4_amino acid metabolism.synthesis.aspartate family.methionine;
VIT_13s0019g04300	VIT_15s0046g02420	VviPIP1-4	0.805324	76	6	21.3542	7	Ribosomal_protein_L12_(RPL12A)_60S	vv23010Ribosome_vv30001ABA_signaling	29.2.1.2.2.12_protein.synthesis.ribosomal protein.eukaryotic.60S subunit.L12;
VIT_16s0098g00730	VIT_15s0046g02420	VviPIP1-4	0.820535	160	4	25.2982	8	Ribosomal_protein_L9_(RPL90A/C)_60S	vv23010Ribosome	29.2.1.2.2.9_protein.synthesis.ribosomal protein.eukaryotic.60S subunit.L9;
VIT_16s0050g00380	VIT_15s0046g02420	VviPIP1-4	0.804514	109	7	27.6225	9	Tubulin_beta-1	vv44145Phagosome_vv44810Regulation_of_actin_cytoskeleton	31.1.1.2_cell.organisation.cytoskeleton.mikrotubuli;
VIT_00s0516g00030	VIT_15s0046g02420	VviPIP1-4	0.797082	94	9	29.0861	10	Dehydrogenase/reductase_SDR_family_member_4	vv44146Peroxisome	26.22_misc.short chain dehydrogenase/reductase (SDR);
VIT_12s0028g02180	VIT_15s0046g02420	VviPIP1-4	0.781385	62	17	32.4654	11	Phosphoenolpyruvate_carboxylase.	vv10620Pyruvate_metabolism_vv10710Carbon_fixation_vv10720Reductive_carboxylate_cycle_vv34020Calcium_signaling_pathway	4.1.15_glycolysis.cytosolic branch.phospho-enol-pyruvate carboxylase (PEPC);
VIT_03s0063g02490	VIT_15s0046g02420	VviPIP1-4	0.767662	42	33	37.229	12	Glucan_endo-1,3-beta-glucosidase_7_precursor	vv10500Starch_and_sucrose_metabolism	26.4.1_misc.beta 1,3 glucan hydrolases.glucan endo-1,3-beta-glucosidase;
VIT_15s0046g00360	VIT_15s0046g02420	VviPIP1-4	0.750429	21	72	38.8844	13	Aspartyl_protease	0	29.5.4_protein.degradation.aspartate protease;
VIT_17s0000g04850	VIT_15s0046g02420	VviPIP1-4	0.768224	48	32	39.1918	14	OBF_binding_protein_4	vv60015C2C2-DOF	27.3.8_RNA.regulation of transcription.C2C2(Zn) DOF zinc finger family;
VIT_19s0090g01000	VIT_15s0046g02420	VviPIP1-4	0.761084	38	49	43.1509	15	VTC2_(vitamin_C_defective)	vv10053Ascorbate_and_aldarate_metabolism	21.2.1.2_redox.ascorbate and glutathione.ascorbate.GDP-L-galactose-hexose-1-phosphate guanyltransferase;
VIT_02s0025g01050	VIT_15s0046g02420	VviPIP1-4	0.789879	161	12	43.9545	16	Ubiquitin-conjugating_enzyme_E2_D/E	vv24120Ubiquitin_mediated_proteolysis_vv24141Protein_processing_in_endoplasmic_reticulum	29.5.11.3_protein.degradation.ubiquitin.E2;
VIT_00s0225g00090	VIT_15s0046g02420	VviPIP1-4	0.761474	59	47	52.6593	17	Copper_amine_oxidase	vv10220Urea_cycle_and_metabolism_of_amino_groups_vv10340Histidine_metabolism_vv10350Tyrosine_metabolism_vv10360Phenylalanine_metabolism_vv11002Auxin_biosynthesis	26.7_misc.oxidases - copper, flavone etc;
VIT_16s0050g00190	VIT_15s0046g02420	VviPIP1-4	0.730862	22	127	52.8583	18	DTA2_(downstream_target_of_AGL15_2)	0	35.2_not assigned.unknown;
VIT_11s0016g00470	VIT_15s0046g02420	VviPIP1-4	0.731414	23	125	53.619	19	Sucrose_synthase	vv10500Starch_and_sucrose_metabolism	2.2.1.5_major CHO metabolism.degradation.sucrose.Susy;
VIT_06s0009g01550	VIT_15s0046g02420	VviPIP1-4	0.771494	104	28	53.963	20	Photosystem_II_protein_K	vv10195Photosynthesis_vv50135Primary_active_transporter_cat_D3_to_E2	35.2_not assigned.unknown;
VIT_06s0004g03240	VIT_15s0046g02420	VviPIP1-4	0.790488	282	11	55.6956	21	Elongation_factor_1-alpha_1	vv23013RNA_transport	29.2.4_protein.synthesis.elongation;
VIT_17s0000g06880	VIT_15s0046g02420	VviPIP1-4	0.789043	219	15	57.3149	22	Heparanase_protein_2_precursor	vv10040Pentose_glucuronate_interconversion_vv10500Starch_and_sucrose_metabolism	35.1_not assigned.no ontology;
VIT_13s0019g02330	VIT_15s0046g02420	VviPIP1-4	0.774292	155	23	59.7076	23	GDP-mannose_pyrophosphorylase_(GMP1)	vv10051Fructose_and_mannose_metabolism	10.1.1.1_cell wall.precursor synthesis.NDP sugar pyrophosphorylase.GDP mannose;
VIT_06s0004g04510	VIT_15s0046g02420	VviPIP1-4	0.765103	90	41	60.7454	24	Heat_shock_protein_70	vv23040Spliceosome_vv24141Protein_processing_in_endoplasmic_reticulum_vv50101Channels_and_pores	29.6_protein.folding;20.2.1_stress.abiotic.heat
VIT_03s0038g02780	VIT_15s0046g02420	VviPIP1-4	0.764708	96	42	63.498	25	Ribosomal_protein_L23	vv23010Ribosome	29.2.1.1.1.2.23_protein.synthesis.ribosomal protein.prokaryotic.chloroplast.50S subunit.L23;
VIT_09s0002g04020	VIT_15s0046g02420	VviPIP1-4	0.729584	34	131	66.7383	26	Aquaporin_DELTA-TIP	vv50101Channels_and_pores	34.19.2_transport.Major Intrinsic Proteins.TIP;
VIT_09s0002g04260	VIT_15s0046g02420	VviPIP1-4	0.761265	102	48	69.9714	27	Unknown_protein	0	35.2_not assigned.unknown;
VIT_02s0025g03390	VIT_15s0046g02420	VviPIP1-4	0.756131	84	59	70.3989	28	Aquaporin_TMP-C	vv50101Channels_and_pores	34.19.1_transport.Major Intrinsic Proteins.PIP;
VIT_06s0004g00440	VIT_15s0046g02420	VviPIP1-4	0.75304	88	63	74.458	29	No_hit	0	35.2_not assigned.unknown;
VIT_01s0010g01260	VIT_15s0046g02420	VviPIP1-4	0.730109	49	129	79.5047	30	23S_ribosomal_RNA	vv23008Ribosome_biogenesis_in_Eukaryotes_vv23010Ribosome	35.2_not assigned.unknown;
VIT_04s0023g02130	VIT_15s0046g02420	VviPIP1-4	0.736375	62	109	82.2071	31	1,4-beta-mannan_endohydrolase	vv10051Fructose_and_mannose_metabolism	10.6.2_cell wall.degradation.mannan-xylose-arabinose-fucose;
VIT_14s0060g00600	VIT_15s0046g02420	VviPIP1-4	0.797417	991	8	89.0393	32	Shaggy_protein_kinase_alpha_(ASK-alpha)	0	29.4_protein.postranslational modification;
VIT_08s0040g00980	VIT_15s0046g02420	VviPIP1-4	0.764299	189	43	90.1499	33	Tubulin_beta-1_chain	vv44145Phagosome_vv44810Regulation_of_actin_cytoskeleton	31.1.1.2_cell.organisation.cytoskeleton.mikrotubuli;
VIT_00s0160g00280	VIT_15s0046g02420	VviPIP1-4	0.77425	358	24	92.693	34	No_hit	0	35.2_not assigned.unknown;
VIT_18s0001g08390	VIT_15s0046g02420	VviPIP1-4	0.757561	157	55	92.9247	35	Unknown	0	#N/A
VIT_02s0025g01200	VIT_15s0046g02420	VviPIP1-4	0.774162	349	25	93.4077	36	Leaf_senescence_protein	0	35.2_not assigned.unknown;
VIT_14s0030g02180	VIT_15s0046g02420	VviPIP1-4	0.781054	558	18	100.22	37	GDP-mannose_3,5-epimerase_1	vv10053Ascorbate_and_aldarate_metabolism	21.2.1.1_redox.ascorbate and glutathione.ascorbate.GME;
VIT_12s0035g02180	VIT_15s0046g02420	VviPIP1-4	0.777004	529	21	105.399	38	Endo-1,4-beta-glucanase	vv40006Cell_wall	10.2_cell wall.cellulose synthesis;
VIT_17s0000g07640	VIT_15s0046g02420	VviPIP1-4	0.767046	333	36	109.49	39	Mannose-1-phosphate_guanyltransferase	vv10530Aminosugars_metabolism	2.1.2.1_major CHO metabolism.synthesis.starch.AGPase;
VIT_00s0199g00310	VIT_15s0046g02420	VviPIP1-4	0.612421	7	1744	110.49	40	No_hit	0	35.2_not assigned.unknown;
VIT_18s0122g00710	VIT_15s0046g02420	VviPIP1-4	0.793356	1285	10	113.358	41	3-beta-hydroxy-delta5-steroid_dehydrogenase	vv10140C21-Steroid_hormone_metabolism	11.8.4_lipid metabolism.exotics (steroids, squalene etc).3-beta hydroxysteroid dehydrogenase/isomerase;
VIT_09s0002g02290	VIT_15s0046g02420	VviPIP1-4	0.764097	303	44	115.464	42	Beta-galactosidase	vv10052Galactose_metabolism_vv10511N-Glycan_degradation_vv10600Sphingolipid_metabolism	26.3.2_misc.gluco-, galacto- and mannosidases.beta-galactosidase;
VIT_04s0008g05220	VIT_15s0046g02420	VviPIP1-4	0.774016	516	26	115.827	43	Cellulose_synthase_CESA1	vv40006Cell_wall	10.2.1_cell wall.cellulose synthesis.cellulose synthase;
VIT_08s0007g06450	VIT_15s0046g02420	VviPIP1-4	0.734901	121	114	117.448	44	Omega-6_fatty_acid_desaturase,_endoplasmic_reticulum_(FAD2)	vv11040Biosynthesis_of_unsaturated_fatty_acids	11.2.4_lipid metabolism.FA desaturation.omega 6 desaturase;
VIT_14s0006g02470	VIT_15s0046g02420	VviPIP1-4	0.789609	1101	13	119.637	45	Ribosomal_protein_L26_(RPL26A)_60S	vv23010Ribosome	29.2.1.2.2.26_protein.synthesis.ribosomal protein.eukaryotic.60S subunit.L26;
VIT_03s0088g00570	VIT_15s0046g02420	VviPIP1-4	0.771083	500	29	120.416	46	Glutamine_synthetase_B1_GLB1	vv10251Glutamate_metabolism_vv10550Peptidoglycan_biosynthesis_vv10910Nitrogen_metabolism	30.1_signalling.in sugar and nutrient physiology;
VIT_09s0070g00920	VIT_15s0046g02420	VviPIP1-4	0.73016	115	128	121.326	47	Ribosomal_protein_S12_30S	vv23010Ribosome	35.2_not assigned.unknown;
VIT_00s0455g00040	VIT_15s0046g02420	VviPIP1-4	0.772157	560	27	122.963	48	Glycosyl_transferase_family_8_protein	0	26.2_misc.UDP glucosyl and glucoronyl transferases;
VIT_00s0198g00060	VIT_15s0046g02420	VviPIP1-4	0.742732	166	92	123.58	49	Ribosomal_protein_S7_30S	vv23010Ribosome	35.2_not assigned.unknown;
VIT_12s0028g03380	VIT_15s0046g02420	VviPIP1-4	0.78519	1024	16	128	50	ADP,ATP_carrier_protein	vv50123Porters_cat_18_to_29	34.9_transport.metabolite transporters at the mitochondrial membrane;
VIT_09s0070g00890	VIT_15s0046g02420	VviPIP1-4	0.730977	133	126	129.453	51	Ribosomal_protein_S7_30S	vv23010Ribosome	35.2_not assigned.unknown;
VIT_00s0173g00170	VIT_15s0046g02420	VviPIP1-4	0.727065	123	142	132.159	52	Ribosomal_protein_S7_30S	vv23010Ribosome	29.2.1.1.1.1.7_protein.synthesis.ribosomal protein.prokaryotic.chloroplast.30S subunit.S7;
VIT_03s0017g01750	VIT_15s0046g02420	VviPIP1-4	0.755668	321	60	138.78	53	ABC_protein_6_non-intrinsic	vv52010ABC_transporters	#N/A
VIT_04s0023g03370	VIT_15s0046g02420	VviPIP1-4	0.674444	36	568	142.997	54	Flavonone-_3-hydroxylase	vv10941Flavonoid_biosynthesis	16.8.3.2_secondary metabolism.flavonoids.dihydroflavonols.flavanone 3-hydroxylase;
VIT_14s0108g00460	VIT_15s0046g02420	VviPIP1-4	0.779435	1098	20	148.189	55	Ribosomal_protein_S9_(RPS9C)_40S	vv23010Ribosome	29.2.1.2.1.9_protein.synthesis.ribosomal protein.eukaryotic.40S subunit.S9;
VIT_00s0160g00120	VIT_15s0046g02420	VviPIP1-4	0.679293	44	510	149.8	56	No_hit	0	35.2_not assigned.unknown;
VIT_02s0012g00580	VIT_15s0046g02420	VviPIP1-4	0.757091	406	57	152.125	57	Ankyrin_protein_kinase	0	20.2.3_stress.abiotic.drought/salt;
VIT_07s0104g01810	VIT_15s0046g02420	VviPIP1-4	0.698475	72	324	152.735	58	Glutathione_S-transferase_13_GSTF13	vv10480Glutathione_metabolism	26.9_misc.glutathione S transferases;
VIT_17s0000g09810	VIT_15s0046g02420	VviPIP1-4	0.6509	26	915	154.24	59	Pectate_lyase	vv40006Cell_wall	10.6.3_cell wall.degradation.pectate lyases and polygalacturonases;
VIT_18s0041g00090	VIT_15s0046g02420	VviPIP1-4	0.671317	41	598	156.582	60	Cation_efflux_MTP11	vv50121Porters_cat_1_to_6	34.12_transport.metal;
VIT_13s0019g02630	VIT_15s0046g02420	VviPIP1-4	0.711275	117	217	159.339	61	Photosystem_II_PsbA	vv10195Photosynthesis_vv50135Primary_active_transporter_cat_D3_to_E2	1.1.1.2_PS.lightreaction.photosystem II.PSII polypeptide subunits;
VIT_03s0038g04250	VIT_15s0046g02420	VviPIP1-4	0.755208	418	62	160.984	62	Cellulose_synthase_CESA2	vv40006Cell_wall	10.2.1_cell wall.cellulose synthesis.cellulose synthase;
VIT_17s0000g07850	VIT_15s0046g02420	VviPIP1-4	0.745561	314	83	161.437	63	Nucleobase-ascorbate_transporter_6_(NAT6)	vv50124Porters_cat_30_to_64	34.99_transport.misc;
VIT_19s0027g00200	VIT_15s0046g02420	VviPIP1-4	0.716435	139	188	161.654	64	Photosystem_II_10_kDa_polypeptide_PSBR	vv10195Photosynthesis_vv50113Thylakoid_targeting_pathway	1.1.1.2_PS.lightreaction.photosystem II.PSII polypeptide subunits;
VIT_06s0004g03220	VIT_15s0046g02420	VviPIP1-4	0.776799	1190	22	161.802	65	Elongation_factor_1-alpha_1	vv23013RNA_transport	29.2.4_protein.synthesis.elongation;
VIT_03s0088g00380	VIT_15s0046g02420	VviPIP1-4	0.748273	360	77	166.493	66	Tubulin_alpha	vv44145Phagosome_vv44810Regulation_of_actin_cytoskeleton	31.1.1.2_cell.organisation.cytoskeleton.mikrotubuli;
VIT_08s0032g00910	VIT_15s0046g02420	VviPIP1-4	0.732552	240	123	171.814	67	Fasciclin_domain-containing_protein_FLA17	vv40006Cell_wall	10.5.1.1_cell wall.cell wall proteins.AGPs.AGP;
VIT_17s0000g09840	VIT_15s0046g02420	VviPIP1-4	0.760391	593	50	172.192	68	Adenosylhomocysteinase_1	vv10271Methionine_metabolism_vv10450Selenoamino_acid_metabolism	13.2.3.4_amino acid metabolism.degradation.aspartate family.methionine;
VIT_12s0059g01180	VIT_15s0046g02420	VviPIP1-4	0.770173	1017	30	174.671	69	Bromo-adjacenty_(BAH)_domain-containing_protein	vv60048PHD	27.3.44_RNA.regulation of transcription.Chromatin Remodeling Factors;
VIT_17s0053g00040	VIT_15s0046g02420	VviPIP1-4	0.689796	75	409	175.143	70	Metal-nicotianamine_transporter_YSL5	vv50125Porters_cat_66_to_94	34.13_transport.peptides and oligopeptides;
VIT_00s0179g00320	VIT_15s0046g02420	VviPIP1-4	0.741484	330	94	176.125	71	Unknown_protein	0	35.2_not assigned.unknown;
VIT_12s0028g03060	VIT_15s0046g02420	VviPIP1-4	0.73498	281	113	178.194	72	HSL1_(HAESA-like_1)	0	30.2.11_signalling.receptor kinases.leucine rich repeat XI;
VIT_14s0036g00420	VIT_15s0046g02420	VviPIP1-4	0.695625	92	346	178.415	73	Phosphoenolpyruvate_carboxylase_kinase	vv10020Citrate_cycle_vv10620Pyruvate_metabolism_vv10710Carbon_fixation	4.3.16_glycolysis.unclear/dually targeted.phospho-enol-pyruvate carboxylase kinase (PEPCK);4.1.16_glycolysis.cytosolic branch.phospho-enol-pyruvate carboxylase kinase (PPCK)
VIT_16s0050g02350	VIT_15s0046g02420	VviPIP1-4	0.700676	108	303	180.898	74	Regulator_of_nonsense_transcripts_1	vv23013RNA_transport_vv23015mRNA_surveillance_pathway	28.1_DNA.synthesis/chromatin structure;
VIT_09s0002g08330	VIT_15s0046g02420	VviPIP1-4	0.712506	161	208	182.997	75	Photosystem_I_P700_apoprotein_A2	vv10195Photosynthesis_vv50105Transport_electron_carriers	#N/A
VIT_00s1707g00010	VIT_15s0046g02420	VviPIP1-4	0.751166	494	69	184.624	76	Ribosomal_protein_S8,_Chloroplast_30S	vv23010Ribosome	#N/A
VIT_16s0022g02110	VIT_15s0046g02420	VviPIP1-4	0.745213	424	84	188.722	77	DEAD_box_RNA_helicase_(PRH75)	vv23040Spliceosome_vv50133Primary_active_transporter_cat_A9_to_A18	27.1.2_RNA.processing.RNA helicase;
VIT_14s0066g00480	VIT_15s0046g02420	VviPIP1-4	0.766867	973	37	189.739	78	Heterogeneous_nuclear_ribonucleoprotein_A1/A3	vv23040Spliceosome	27.4_RNA.RNA binding;
VIT_06s0004g03550	VIT_15s0046g02420	VviPIP1-4	0.756502	665	58	196.392	79	L-ascorbate_peroxidase_1,_cytosolic_(APX1)	vv10053Ascorbate_and_aldarate_metabolism	21.2.1_redox.ascorbate and glutathione.ascorbate;
VIT_13s0067g01000	VIT_15s0046g02420	VviPIP1-4	0.763086	859	46	198.781	80	PHD_finger_protein_alfin	vv60002Alfin-like	27.3.2_RNA.regulation of transcription.Alfin-like;
VIT_09s0070g00900	VIT_15s0046g02420	VviPIP1-4	0.70359	141	282	199.404	81	Unknown	0	35.2_not assigned.unknown;
VIT_19s0014g03190	VIT_15s0046g02420	VviPIP1-4	0.710626	181	220	199.549	82	Unknown_protein	0	35.2_not assigned.unknown;
VIT_16s0039g00970	VIT_15s0046g02420	VviPIP1-4	0.706109	158	262	203.46	83	Glutathione_S-transferase_8_GSTU8	vv10480Glutathione_metabolism	26.9_misc.glutathione S transferases;
VIT_16s0050g02410	VIT_15s0046g02420	VviPIP1-4	0.767201	1201	35	205.024	84	Ubiquitin-conjugating_enzyme_E2_D/E	vv24120Ubiquitin_mediated_proteolysis_vv24141Protein_processing_in_endoplasmic_reticulum	29.5.11.3_protein.degradation.ubiquitin.E2;
VIT_08s0058g00490	VIT_15s0046g02420	VviPIP1-4	0.746954	544	80	208.614	85	Unknown_protein	0	35.2_not assigned.unknown;
VIT_14s0060g02350	VIT_15s0046g02420	VviPIP1-4	0.768244	1434	31	210.841	86	Lysyl-tRNA_synthetase	vv10300Lysine_biosynthesis_vv20970Aminoacyl-tRNA_biosynthesis	29.1.6_protein.aa activation.lysine-tRNA ligase;28.1_DNA.synthesis/chromatin structure
VIT_00s0260g00080	VIT_15s0046g02420	VviPIP1-4	0.766824	1179	38	211.665	87	Ribosomal_protein_L32_60S	vv23010Ribosome	29.2.1.2.2.32_protein.synthesis.ribosomal protein.eukaryotic.60S subunit.L32;
VIT_07s0005g04600	VIT_15s0046g02420	VviPIP1-4	0.763206	1006	45	212.767	88	Alcohol_dehydrogenase_class_III	vv10010Glycolysis_vv10071Fatty_acid_metabolism_vv10350Tyrosine_metabolism	26.11_misc.alcohol dehydrogenases;
VIT_12s0059g02430	VIT_15s0046g02420	VviPIP1-4	0.745156	535	85	213.249	89	Chloroplast_envelope_membrane_protein_[Vitis_vinifera]	vv50109Incompletely_characterized_transport_systems	29.8_protein.assembly and cofactor ligation;
VIT_00s0854g00040	VIT_15s0046g02420	VviPIP1-4	0.727027	328	143	216.573	90	NADH_dehydrogenase_ND4_subunit	vv10190Oxidative_phosphorylation_vv50134Primary_active_transporter_cat_D1	9.1.2_mitochondrial electron transport / ATP synthesis.NADH-DH.localisation not clear;
VIT_15s0046g01400	VIT_15s0046g02420	VviPIP1-4	0.757921	875	54	217.371	91	Ubiquitin-conjugating_enzyme_E2_D/E	vv24120Ubiquitin_mediated_proteolysis_vv24141Protein_processing_in_endoplasmic_reticulum	29.5.11.3_protein.degradation.ubiquitin.E2;
VIT_00s0160g00010	VIT_15s0046g02420	VviPIP1-4	0.663647	69	708	221.025	92	No_hit	0	35.2_not assigned.unknown;
VIT_02s0025g00310	VIT_15s0046g02420	VviPIP1-4	0.759972	963	51	221.615	93	Ribosomal_protein_S10_(RPS10C)_40S	vv23010Ribosome	29.2.1.2.1.10_protein.synthesis.ribosomal protein.eukaryotic.40S subunit.S10;
VIT_15s0048g02230	VIT_15s0046g02420	VviPIP1-4	0.719203	285	173	222.047	94	Calcineurin_phosphoesterase	0	26.13_misc.acid and other phosphatases;
VIT_08s0007g04780	VIT_15s0046g02420	VviPIP1-4	0.684578	107	463	222.578	95	Aquaporin_GAMMA-TIP	vv50101Channels_and_pores	34.19.2_transport.Major Intrinsic Proteins.TIP;
VIT_14s0108g00440	VIT_15s0046g02420	VviPIP1-4	0.709862	229	228	228.499	96	Tubulin_alpha	vv44145Phagosome_vv44810Regulation_of_actin_cytoskeleton	31.1.1.2_cell.organisation.cytoskeleton.mikrotubuli;
VIT_07s0129g00790	VIT_15s0046g02420	VviPIP1-4	0.703864	187	281	229.231	97	Ribulose_bisphosphate_carboxylase/oxygenase_large_subunit	vv10710Carbon_fixation	1.3.1_PS.calvin cycle.rubisco large subunit;
VIT_11s0037g01320	VIT_15s0046g02420	VviPIP1-4	0.722933	331	160	230.13	98	No_hit	0	35.2_not assigned.unknown;
VIT_00s0246g00180	VIT_15s0046g02420	VviPIP1-4	0.739711	580	100	240.832	99	NADH-plastoquinone_oxidoreductase_subunit_4	vv10190Oxidative_phosphorylation_vv50134Primary_active_transporter_cat_D1	1.1.6_PS.lightreaction.NADH DH;
VIT_04s0023g01140	VIT_15s0046g02420	VviPIP1-4	0.704375	223	276	248.089	100	GNS1/SUR4_membrane_protein	0	11.8.1_lipid metabolism.exotics (steroids, squalene etc).sphingolipids;
VIT_08s0040g01890	VIT_08s0040g01890	VviPIP2-3	1	0	0	0	0	Aquaporin_PIP2;4	vv50101Channels_and_pores	34.19.1_transport.Major Intrinsic Proteins.PIP;
VIT_06s0004g01270	VIT_08s0040g01890	VviPIP2-3	0.828118	30	1	5.47723	1	Callose_synthase_catalytic_subunit	vv10500Starch_and_sucrose_metabolism	3.6_minor CHO metabolism.callose;
VIT_02s0033g01120	VIT_08s0040g01890	VviPIP2-3	0.826538	22	2	6.63325	2	Dehydration-responsive_protein	0	20.2.3_stress.abiotic.drought/salt;
VIT_07s0129g00490	VIT_08s0040g01890	VviPIP2-3	0.816691	13	5	8.06226	3	Hydrogenobyrinic_acid_a,c-diamide_synthase	vv50101Channels_and_pores	29.5.1_protein.degradation.subtilases;
VIT_18s0001g12390	VIT_08s0040g01890	VviPIP2-3	0.792455	6	11	8.12404	4	Glucan_endo-1,3-beta-glucosidase_7_precursor	vv10500Starch_and_sucrose_metabolism	26.4.1_misc.beta 1,3 glucan hydrolases.glucan endo-1,3-beta-glucosidase;
VIT_01s0150g00350	VIT_08s0040g01890	VviPIP2-3	0.820638	29	3	9.32738	5	Zinc_finger_(DHHC_type)	vv60079Other_zf-DHHC	27.3.99_RNA.regulation of transcription.unclassified;
VIT_13s0064g01260	VIT_08s0040g01890	VviPIP2-3	0.797818	14	9	11.225	6	DNA-damage-repair/toleration_protein_(DRT100)	0	30.2.11_signalling.receptor kinases.leucine rich repeat XI;28.2_DNA.repair
VIT_03s0063g00860	VIT_08s0040g01890	VviPIP2-3	0.798079	19	8	12.3288	7	Serine_carboxypeptidase	0	29.5.5_protein.degradation.serine protease;
VIT_17s0000g07470	VIT_08s0040g01890	VviPIP2-3	0.784666	17	14	15.4272	8	Binding	0	35.2_not assigned.unknown;
VIT_07s0104g00540	VIT_08s0040g01890	VviPIP2-3	0.807028	60	6	18.9737	9	CYCP1;1;_CYCP1;1	vv44110Cell_cycle	31.3_cell.cycle;
VIT_17s0000g03280	VIT_08s0040g01890	VviPIP2-3	0.776608	23	20	21.4476	10	Alcohol_dehydrogenase_7	vv10010Glycolysis_vv10071Fatty_acid_metabolism_vv10350Tyrosine_metabolism	26.21_misc.protease inhibitor/seed storage/lipid transfer protein (LTP) family protein;
VIT_13s0064g00460	VIT_08s0040g01890	VviPIP2-3	0.792048	39	12	21.6333	11	Unknown_protein	0	35.2_not assigned.unknown;
VIT_18s0122g00850	VIT_08s0040g01890	VviPIP2-3	0.805466	75	7	22.9129	12	Tonoplast_monosaccharide_transporter2	vv50121Porters_cat_1_to_6	34.2_transport.sugars;
VIT_02s0025g02420	VIT_08s0040g01890	VviPIP2-3	0.820494	224	4	29.9333	13	Major_Facilitator_Super	0	35.2_not assigned.unknown;
VIT_19s0014g02980	VIT_08s0040g01890	VviPIP2-3	0.792629	91	10	30.1662	14	MLO11_(mildew_resistance_locus_O_11)	0	20.1.3.1_stress.biotic.signalling.MLO-like;
VIT_13s0067g02930	VIT_08s0040g01890	VviPIP2-3	0.723326	14	73	31.9687	15	Expansin_[Vitis_labrusca_x_Vitis_vinifera]_EXPA8	vv30003Auxin_signaling	10.7_cell wall.modification;
VIT_08s0040g00970	VIT_08s0040g01890	VviPIP2-3	0.782299	70	15	32.4037	16	Plectin_(myosin-like)	vv44810Regulation_of_actin_cytoskeleton	31.1.1.3_cell.organisation.cytoskeleton.Myosin;27.1.19_RNA.processing.ribonucleases
VIT_18s0001g12830	VIT_08s0040g01890	VviPIP2-3	0.772101	54	23	35.242	17	1,4-beta-mannan_endohydrolase	vv10051Fructose_and_mannose_metabolism	10.6.2_cell wall.degradation.mannan-xylose-arabinose-fucose;
VIT_19s0014g03400	VIT_08s0040g01890	VviPIP2-3	0.791933	118	13	39.1663	18	Receptor_protein_kinase	0	30.2.16_signalling.receptor kinases.Catharanthus roseus-like RLK1;
VIT_08s0007g02350	VIT_08s0040g01890	VviPIP2-3	0.766451	62	27	40.9145	19	Harpin-induced_protein	0	20.1_stress.biotic;
VIT_04s0008g06050	VIT_08s0040g01890	VviPIP2-3	0.771426	70	25	41.833	20	Phytosulfokine_receptor_precursor	0	29.4.1.61_protein.postranslational modification.kinase.receptor like cytoplasmatic kinase X;
VIT_01s0026g01020	VIT_08s0040g01890	VviPIP2-3	0.750926	48	39	43.2666	21	Binding	0	35.2_not assigned.unknown;
VIT_12s0059g00750	VIT_08s0040g01890	VviPIP2-3	0.70835	22	95	45.7165	22	Prephenate_dehydratase	vv10400Phenylalanine_tyrosine_and_tryptophan_biosynthesis	13.1.6.3.1_amino acid metabolism.synthesis.aromatic aa.phenylalanine.arogenate dehydratase / prephenate dehydratase;
VIT_14s0171g00180	VIT_08s0040g01890	VviPIP2-3	0.758736	64	33	45.9565	23	Leucine-rich_repeat_transmembrane_protein_kinase	0	30.2.6_signalling.receptor kinases.leucine rich repeat VI;
VIT_17s0053g00990	VIT_08s0040g01890	VviPIP2-3	0.729012	36	63	47.6235	24	Alpha-expansin_1_precursor	vv30003Auxin_signaling	10.7_cell wall.modification;
VIT_00s0220g00070	VIT_08s0040g01890	VviPIP2-3	0.761474	78	30	48.3735	25	Latex_cyanogenic_beta_glucosidase	vv10500Starch_and_sucrose_metabolism_vv10902Monoterpenoid_biosynthesis_vv40006Cell_wall	26.3_misc.gluco-, galacto- and mannosidases;
VIT_11s0052g00020	VIT_08s0040g01890	VviPIP2-3	0.774755	151	22	57.6368	26	Balbiani_ring_1	0	35.1_not assigned.no ontology;
VIT_14s0060g00480	VIT_08s0040g01890	VviPIP2-3	0.753763	104	36	61.1882	27	S-adenosylmethionine_synthetase_1_(SAM1)	vv10271Methionine_metabolism_vv10450Selenoamino_acid_metabolism	15.2_metal handling.binding, chelation and storage;13.1.3.4.11_amino acid metabolism.synthesis.aspartate family.methionine.S-adenosylmethionine synthetase;13.1.3.4_amino acid metabolism.synthesis.aspartate family.methionine;
VIT_05s0102g01200	VIT_08s0040g01890	VviPIP2-3	0.778836	209	18	61.3351	28	Lectin	0	35.2_not assigned.unknown;
VIT_02s0109g00230	VIT_08s0040g01890	VviPIP2-3	0.769443	160	26	64.4981	29	Early-responsive_to_dehydration_protein_/_ERD_protein	0	20.2.3_stress.abiotic.drought/salt;
VIT_07s0191g00080	VIT_08s0040g01890	VviPIP2-3	0.728764	66	66	66	30	GCR2-like_1_ABA_receptor	0	35.1_not assigned.no ontology;
VIT_12s0035g01900	VIT_08s0040g01890	VviPIP2-3	0.698277	36	123	66.5432	31	Pectinesterase_family	vv40006Cell_wall	10.8.1_cell wall.pectin*esterases.PME;
VIT_12s0059g00590	VIT_08s0040g01890	VviPIP2-3	0.695665	39	131	71.4773	32	Allergenic_protein_Pt2L4	0	35.2_not assigned.unknown;
VIT_01s0010g01200	VIT_08s0040g01890	VviPIP2-3	0.741214	113	48	73.6478	33	Cell_elongation_protein_/_DWARF1_/_DIMINUTO_(DIM)	vv10100Biosynthesis_of_steroids	17.3.1.2.8_hormone metabolism.brassinosteroid.synthesis-degradation.sterols.DWF1;
VIT_18s0001g10360	VIT_08s0040g01890	VviPIP2-3	0.759527	174	32	74.619	34	Unknown_protein	0	35.2_not assigned.unknown;
VIT_16s0050g01850	VIT_08s0040g01890	VviPIP2-3	0.775679	281	21	76.818	35	AAA-type_ATPase	0	29.5.9_protein.degradation.AAA type;
VIT_03s0038g04700	VIT_08s0040g01890	VviPIP2-3	0.749908	145	41	77.1038	36	Isoflavone_reductase	vv10943Isoflavonoid_biosynthesis	16.8.5.1_secondary metabolism.flavonoids.isoflavones.isoflavone reductase;
VIT_11s0052g00630	VIT_08s0040g01890	VviPIP2-3	0.735328	116	54	79.1454	37	Metallothionein	0	35.2_not assigned.unknown;
VIT_02s0025g04920	VIT_08s0040g01890	VviPIP2-3	0.75467	211	35	85.936	38	Phosphate_translocator_protein2,_Plastidic	vv50122Porters_cat_7_to_17	34.8_transport.metabolite transporters at the envelope membrane;
VIT_18s0001g07290	VIT_08s0040g01890	VviPIP2-3	0.761059	248	31	87.6812	39	Unknown_protein	0	35.2_not assigned.unknown;
VIT_03s0038g04450	VIT_08s0040g01890	VviPIP2-3	0.699895	66	117	87.8749	40	Basic_leucine-zipper_11_GBF6	vv60012BZIP	27.3.35_RNA.regulation of transcription.bZIP transcription factor family;
VIT_11s0052g00710	VIT_08s0040g01890	VviPIP2-3	0.778933	477	17	90.05	41	Unknown_protein	0	35.2_not assigned.unknown;
VIT_08s0040g00010	VIT_08s0040g01890	VviPIP2-3	0.762083	305	29	94.0479	42	feronia_receptor-like_kinase	0	30.2.16_signalling.receptor kinases.Catharanthus roseus-like RLK1;
VIT_14s0066g01340	VIT_08s0040g01890	VviPIP2-3	0.777775	493	19	96.7833	43	DNA-binding_protein	0	35.1_not assigned.no ontology;
VIT_17s0000g07260	VIT_08s0040g01890	VviPIP2-3	0.73487	169	56	97.2831	44	Glucan_endo-1,3-beta-glucosidase_3_precursor	vv10500Starch_and_sucrose_metabolism	26.4_misc.beta 1,3 glucan hydrolases;
VIT_18s0075g00250	VIT_08s0040g01890	VviPIP2-3	0.725227	140	71	99.6995	45	Unknown_protein	0	35.2_not assigned.unknown;
VIT_15s0021g00220	VIT_08s0040g01890	VviPIP2-3	0.73701	212	50	102.956	46	ABC_transporter_C_member_15	vv52010ABC_transporters	34.16_transport.ABC transporters and multidrug resistance systems;
VIT_18s0089g00920	VIT_08s0040g01890	VviPIP2-3	0.721761	146	76	105.338	47	RNA_binding_motif_protein_38	0	27.4_RNA.RNA binding;
VIT_04s0008g05010	VIT_08s0040g01890	VviPIP2-3	0.667684	50	243	110.227	48	Unknown_protein	0	35.2_not assigned.unknown;
VIT_06s0004g06100	VIT_08s0040g01890	VviPIP2-3	0.740419	256	49	112	49	MYB_divaricata	vv30009Flower_development_vv60044MYB	27.3.26_RNA.regulation of transcription.MYB-related transcription factor family;
VIT_05s0136g00260	VIT_08s0040g01890	VviPIP2-3	0.630069	26	504	114.473	50	Chalcone_synthase	vv10941Flavonoid_biosynthesis	16.8.2.1_secondary metabolism.flavonoids.chalcones.naringenin-chalcone synthase;
VIT_14s0030g01860	VIT_08s0040g01890	VviPIP2-3	0.750178	331	40	115.065	51	Transcription_factor	vv60062Trihelix	27.3.30_RNA.regulation of transcription.Trihelix, Triple-Helix transcription factor family;
VIT_09s0002g05150	VIT_08s0040g01890	VviPIP2-3	0.716297	164	83	116.67	52	IAA19	vv30003Auxin_signaling_vv60008AUXIAA	27.3.40_RNA.regulation of transcription.Aux/IAA family;
VIT_05s0029g00330	VIT_08s0040g01890	VviPIP2-3	0.751554	408	38	124.515	53	Adenosylhomocysteinase_(S-adenosyl-L-homocysteine_hydrolase)	vv10271Methionine_metabolism_vv10450Selenoamino_acid_metabolism	13.2.3.4_amino acid metabolism.degradation.aspartate family.methionine;
VIT_00s0264g00050	VIT_08s0040g01890	VviPIP2-3	0.700819	147	112	128.312	54	Unknown_protein	0	35.2_not assigned.unknown;
VIT_04s0023g02050	VIT_08s0040g01890	VviPIP2-3	0.746798	377	44	128.794	55	Inorganic_pyrophosphatase	vv10190Oxidative_phosphorylation_vv50133Primary_active_transporter_cat_A9_to_A18	23.4.99_nucleotide metabolism.phosphotransfer and pyrophosphatases.misc;
VIT_12s0059g01320	VIT_08s0040g01890	VviPIP2-3	0.707757	180	96	131.453	56	Glucan_endo-1,3-beta-glucosidase_7_precursor	vv10500Starch_and_sucrose_metabolism	26.4.1_misc.beta 1,3 glucan hydrolases.glucan endo-1,3-beta-glucosidase;
VIT_04s0069g00790	VIT_08s0040g01890	VviPIP2-3	0.726893	263	69	134.711	57	Cyclic_nucleotide-regulated_ion_channel_(CNGC14)	vv34626Plant-pathogen_interaction_vv50101Channels_and_pores	34.22_transport.cyclic nucleotide or calcium regulated channels;
VIT_17s0000g02670	VIT_08s0040g01890	VviPIP2-3	0.751981	497	37	135.606	58	Transducin_protein	0	33.99_development.unspecified;
VIT_11s0016g04630	VIT_08s0040g01890	VviPIP2-3	0.723859	260	72	136.821	59	GAI_protein.	vv30009Flower_development_vv30010Gibberellin_signaling_vv60032GRAS	27.3.21_RNA.regulation of transcription.GRAS transcription factor family;
VIT_05s0020g00670	VIT_08s0040g01890	VviPIP2-3	0.735922	357	53	137.554	60	S-adenosylmethionine_synthetase_1_(SAM1)	vv10271Methionine_metabolism_vv10450Selenoamino_acid_metabolism	15.2_metal handling.binding, chelation and storage;13.1.3.4.11_amino acid metabolism.synthesis.aspartate family.methionine.S-adenosylmethionine synthetase;13.1.3.4_amino acid metabolism.synthesis.aspartate family.methionine;
VIT_02s0025g00820	VIT_08s0040g01890	VviPIP2-3	0.71743	237	81	138.553	61	Cation/hydrogen_exchanger_(CHX18)	vv50124Porters_cat_30_to_64	34.12_transport.metal;
VIT_01s0011g00570	VIT_08s0040g01890	VviPIP2-3	0.781117	1232	16	140.399	62	Glucan_endo-1,3-beta-glucosidase_3_precursor	vv10500Starch_and_sucrose_metabolism	26.4_misc.beta 1,3 glucan hydrolases;
VIT_13s0320g00070	VIT_08s0040g01890	VviPIP2-3	0.64389	50	398	141.067	63	Myosin-like_protein_XIF	vv44810Regulation_of_actin_cytoskeleton	31.1.1.3.11_cell.organisation.cytoskeleton.Myosin.Class XI;
VIT_01s0026g00740	VIT_08s0040g01890	VviPIP2-3	0.736783	411	51	144.779	64	Nucleobase-ascorbate_transporter_6_(NAT6)	vv50124Porters_cat_30_to_64	34.99_transport.misc;
VIT_05s0062g01320	VIT_08s0040g01890	VviPIP2-3	0.731669	352	61	146.533	65	Chitinase	vv10530Aminosugars_metabolism	20.1_stress.biotic;
VIT_10s0003g02620	VIT_08s0040g01890	VviPIP2-3	0.575164	19	1136	146.915	66	AWPM19	vv30001ABA_signaling	34.99_transport.misc;
VIT_19s0014g01010	VIT_08s0040g01890	VviPIP2-3	0.762213	775	28	147.309	67	NHL_repeat-containing_protein	0	35.1_not assigned.no ontology;
VIT_01s0011g03910	VIT_08s0040g01890	VviPIP2-3	0.706764	227	98	149.151	68	Protein_phosphatase_2C	0	29.4_protein.postranslational modification;
VIT_01s0026g02620	VIT_08s0040g01890	VviPIP2-3	0.651622	65	344	149.533	69	Expansin_[Vitis_labrusca_x_Vitis_vinifera]_EXPA15	vv30003Auxin_signaling	10.7_cell wall.modification;
VIT_10s0003g04180	VIT_08s0040g01890	VviPIP2-3	0.746531	497	47	152.837	70	Early-responsive_to_dehydration_stress_protein_(ERD4)	0	20.2.3_stress.abiotic.drought/salt;
VIT_10s0003g01460	VIT_08s0040g01890	VviPIP2-3	0.701951	216	109	153.441	71	Nucleobase-ascorbate_transporter_2_(NAT2)	vv50124Porters_cat_30_to_64	34.99_transport.misc;
VIT_13s0067g02570	VIT_08s0040g01890	VviPIP2-3	0.736276	461	52	154.829	72	Potassium_transporter_2	vv50125Porters_cat_66_to_94	34.15_transport.potassium;
VIT_01s0244g00150	VIT_08s0040g01890	VviPIP2-3	0.771531	1018	24	156.307	73	Auxin_response_factor_2	vv30003Auxin_signaling_vv60004ARF	27.3.4_RNA.regulation of transcription.ARF, Auxin Response Factor family;
VIT_03s0038g03940	VIT_08s0040g01890	VviPIP2-3	0.711079	272	90	156.461	74	Tonoplast_monosaccharide_transporter2	vv50121Porters_cat_1_to_6	34.2_transport.sugars;
VIT_18s0072g00370	VIT_08s0040g01890	VviPIP2-3	0.731781	426	60	159.875	75	Cellulose_synthase_CESA2	vv40006Cell_wall	10.2.1_cell wall.cellulose synthesis.cellulose synthase;
VIT_19s0138g00120	VIT_08s0040g01890	VviPIP2-3	0.698654	213	121	160.54	76	1,3-beta-glucan_synthase	vv10500Starch_and_sucrose_metabolism	3.6_minor CHO metabolism.callose;
VIT_18s0001g09460	VIT_08s0040g01890	VviPIP2-3	0.693116	190	140	163.095	77	GASA5	vv30010Gibberellin_signaling	35.2_not assigned.unknown;
VIT_18s0072g00380	VIT_08s0040g01890	VviPIP2-3	0.656471	88	306	164.098	78	Abscisic_stress_ripening_protein_2_(ASR2)	0	35.2_not assigned.unknown;
VIT_05s0020g03890	VIT_08s0040g01890	VviPIP2-3	0.718177	341	79	164.131	79	Kinase_interacting	0	29.4_protein.postranslational modification;
VIT_01s0011g04620	VIT_08s0040g01890	VviPIP2-3	0.70334	257	105	164.271	80	Unknown_protein	0	35.2_not assigned.unknown;
VIT_18s0001g14790	VIT_08s0040g01890	VviPIP2-3	0.607887	39	707	166.051	81	Lipase_3_(EXL3)_family_II_extracellular	0	33.99_development.unspecified;26.28_misc.GDSL-motif lipase
VIT_18s0001g05570	VIT_08s0040g01890	VviPIP2-3	0.689378	180	155	167.033	82	Hexose_transporter_HT2	vv50121Porters_cat_1_to_6	34.2_transport.sugars;
VIT_08s0007g02760	VIT_08s0040g01890	VviPIP2-3	0.713747	327	86	167.696	83	IAA-amino_acid_hydrolase_1_(ILR1)	vv11002Auxin_biosynthesis	17.2.1_hormone metabolism.auxin.synthesis-degradation;
VIT_00s0187g00160	VIT_08s0040g01890	VviPIP2-3	0.644971	74	389	169.664	84	Ripening-related_protein	0	35.2_not assigned.unknown;
VIT_11s0052g00670	VIT_08s0040g01890	VviPIP2-3	0.746638	634	46	170.775	85	Villin	vv44810Regulation_of_actin_cytoskeleton	31.1.1.1.3_cell.organisation.cytoskeleton.actin.actin binding;
VIT_18s0041g02110	VIT_08s0040g01890	VviPIP2-3	0.749088	719	42	173.776	86	Unknown_protein	0	35.2_not assigned.unknown;
VIT_14s0083g00320	VIT_08s0040g01890	VviPIP2-3	0.728132	482	67	179.705	87	Cinnamoyl-CoA_reductase	vv10940Phenylpropanoid_biosynthesis	16.2.1.7_secondary metabolism.phenylpropanoids.lignin biosynthesis.CCR1;
VIT_07s0031g00540	VIT_08s0040g01890	VviPIP2-3	0.670897	158	226	188.966	88	Rapid_ALkalinization_Factor_RALFL34	0	30.8_signalling.misc;
VIT_04s0043g00160	VIT_08s0040g01890	VviPIP2-3	0.68314	231	173	199.907	89	Receptor_protein_kinase	0	30.2.9_signalling.receptor kinases.leucine rich repeat IX;
VIT_17s0000g06370	VIT_08s0040g01890	VviPIP2-3	0.702752	381	107	201.908	90	Thioredoxin_2	0	21.1_redox.thioredoxin;
VIT_17s0000g01930	VIT_08s0040g01890	VviPIP2-3	0.687115	259	162	204.837	91	Potassium_transporter_2	vv50125Porters_cat_66_to_94	34.15_transport.potassium;
VIT_10s0003g03500	VIT_08s0040g01890	VviPIP2-3	0.757084	1252	34	206.32	92	Katanin_p60_catalytic_subunit	vv44810Regulation_of_actin_cytoskeleton	31.1_cell.organisation;
VIT_08s0007g05650	VIT_08s0040g01890	VviPIP2-3	0.689407	279	154	207.282	93	Unknown_protein	0	35.2_not assigned.unknown;
VIT_05s0051g00590	VIT_08s0040g01890	VviPIP2-3	0.64185	106	415	209.738	94	Pectate_lyase	vv40006Cell_wall	10.6.3_cell wall.degradation.pectate lyases and polygalacturonases;
VIT_01s0011g03560	VIT_08s0040g01890	VviPIP2-3	0.7122	510	89	213.049	95	fiber_protein_Fb34	0	35.2_not assigned.unknown;
VIT_00s0929g00020	VIT_08s0040g01890	VviPIP2-3	0.712628	518	88	213.504	96	Receptor_protein_kinase_PERK1	0	29.4.1.56_protein.postranslational modification.kinase.receptor like cytoplasmatic kinase VI;
VIT_04s0023g03170	VIT_08s0040g01890	VviPIP2-3	0.704993	456	101	214.607	97	GDP-D-mannose-4,6-dehydratase_(MUR1)	vv10051Fructose_and_mannose_metabolism	10.1.7_cell wall.precursor synthesis.GMD;
VIT_08s0007g08200	VIT_08s0040g01890	VviPIP2-3	0.700402	408	113	214.718	98	MATE_efflux_family_protein	vv50125Porters_cat_66_to_94	34.99_transport.misc;
VIT_06s0004g06880	VIT_08s0040g01890	VviPIP2-3	0.746749	1056	45	217.991	99	Ran-binding_protein_1_RanBP1	vv50109Incompletely_characterized_transport_systems	30.5_signalling.G-proteins;
VIT_11s0037g01230	VIT_08s0040g01890	VviPIP2-3	0.689778	327	152	222.944	100	Basic_helix-loop-helix_(bHLH)_family	vv60011BHLH	27.3.99_RNA.regulation of transcription.unclassified;
VIT_06s0004g02850	VIT_06s0004g02850	VviPIP2-4	1	0	0	0	0	Aquaporin_PIP2B	vv50101Channels_and_pores	34.19.1_transport.Major Intrinsic Proteins.PIP;
VIT_18s0001g13230	VIT_06s0004g02850	VviPIP2-4	0.830596	13	1	3.60555	1	Beta-galactosidase_BG1_[Vitis_vinifera]	vv10052Galactose_metabolism_vv10511N-Glycan_degradation_vv10600Sphingolipid_metabolism	26.3.2_misc.gluco-, galacto- and mannosidases.beta-galactosidase;
VIT_11s0016g02430	VIT_06s0004g02850	VviPIP2-4	0.800562	51	2	10.0995	2	Dual-specific_kinase_DSK1	0	30.2.22_signalling.receptor kinases.proline extensin like;
VIT_08s0007g01300	VIT_06s0004g02850	VviPIP2-4	0.792442	52	3	12.49	3	Glyoxal_oxidase	0	24_Biodegradation of Xenobiotics;
VIT_10s0116g01780	VIT_06s0004g02850	VviPIP2-4	0.760277	9	22	14.0712	4	Cationic_peroxidase	vv10360Phenylalanine_metabolism_vv10680Methane_metabolism	26.12_misc.peroxidases;
VIT_15s0048g01750	VIT_06s0004g02850	VviPIP2-4	0.782557	59	6	18.8149	5	fasciclin_arabinogalactan-protein_(FLA8)	vv40006Cell_wall	10.5.1.1_cell wall.cell wall proteins.AGPs.AGP;
VIT_01s0026g00330	VIT_06s0004g02850	VviPIP2-4	0.789921	100	4	20	6	NHL_repeat-containing_protein	0	35.1_not assigned.no ontology;
VIT_02s0154g00080	VIT_06s0004g02850	VviPIP2-4	0.785479	81	5	20.1246	7	Multi-copper_oxidase_(SKU5)	vv50109Incompletely_characterized_transport_systems	33.99_development.unspecified;
VIT_05s0020g02690	VIT_06s0004g02850	VviPIP2-4	0.775633	45	9	20.1246	8	Copper-binding_family_protein	0	35.1.40_not assigned.no ontology.glycine rich proteins;35.1_not assigned.no ontology
VIT_07s0104g01810	VIT_06s0004g02850	VviPIP2-4	0.741911	10	41	20.2485	9	Glutathione_S-transferase_13_GSTF13	vv10480Glutathione_metabolism	26.9_misc.glutathione S transferases;
VIT_03s0091g00420	VIT_06s0004g02850	VviPIP2-4	0.755837	19	27	22.6495	10	No_hit	0	35.2_not assigned.unknown;
VIT_17s0000g02010	VIT_06s0004g02850	VviPIP2-4	0.781801	99	7	26.3249	11	Atypical_receptor_kinase_MARK	0	30.2.3_signalling.receptor kinases.leucine rich repeat III;
VIT_07s0104g01800	VIT_06s0004g02850	VviPIP2-4	0.728707	15	60	30	12	Glutathione_S-transferase_13_GSTF13	vv10480Glutathione_metabolism	26.9_misc.glutathione S transferases;
VIT_05s0020g04130	VIT_06s0004g02850	VviPIP2-4	0.741686	22	42	30.3974	13	Perakine_reductase_aldo/keto_reductase	0	17.2.3_hormone metabolism.auxin.induced-regulated-responsive-activated;
VIT_07s0005g04130	VIT_06s0004g02850	VviPIP2-4	0.73877	24	44	32.4962	14	Acid_phosphatase_class_B	vv10740Riboflavin_metabolism	26.13_misc.acid and other phosphatases;
VIT_13s0019g04910	VIT_06s0004g02850	VviPIP2-4	0.737333	28	46	35.8887	15	Pectate_lyase	vv40006Cell_wall	10.6.3_cell wall.degradation.pectate lyases and polygalacturonases;
VIT_18s0001g05180	VIT_06s0004g02850	VviPIP2-4	0.777071	165	8	36.3318	16	Beta-D-xylosidase	vv10500Starch_and_sucrose_metabolism_vv10520Nucleotide_sugars_metabolism	10.6.2_cell wall.degradation.mannan-xylose-arabinose-fucose;
VIT_07s0031g02480	VIT_06s0004g02850	VviPIP2-4	0.768715	114	13	38.4968	17	Beta-galactosidase	vv10052Galactose_metabolism_vv10511N-Glycan_degradation_vv10600Sphingolipid_metabolism	26.3.2_misc.gluco-, galacto- and mannosidases.beta-galactosidase;
VIT_15s0046g00220	VIT_06s0004g02850	VviPIP2-4	0.764549	106	17	42.45	18	Kinesin_light_chain	vv44810Regulation_of_actin_cytoskeleton	31.1_cell.organisation;
VIT_04s0008g05120	VIT_06s0004g02850	VviPIP2-4	0.743944	53	36	43.6807	19	Phospholipase/carboxylesterase	0	11.9.3.2_lipid metabolism.lipid degradation.lysophospholipases.carboxylesterase;
VIT_05s0029g00090	VIT_06s0004g02850	VviPIP2-4	0.74553	57	35	44.6654	20	Beta-galactosidase	vv10052Galactose_metabolism_vv10511N-Glycan_degradation_vv10600Sphingolipid_metabolism	26.3.2_misc.gluco-, galacto- and mannosidases.beta-galactosidase;
VIT_19s0085g01110	VIT_06s0004g02850	VviPIP2-4	0.690976	15	144	46.4758	21	Aspartyl_protease	0	29.5.4_protein.degradation.aspartate protease;
VIT_15s0021g01860	VIT_06s0004g02850	VviPIP2-4	0.772935	217	10	46.5833	22	Unknown_protein	0	35.2_not assigned.unknown;
VIT_17s0000g07850	VIT_06s0004g02850	VviPIP2-4	0.770227	185	12	47.1169	23	Nucleobase-ascorbate_transporter_6_(NAT6)	vv50124Porters_cat_30_to_64	34.99_transport.misc;
VIT_11s0052g01540	VIT_06s0004g02850	VviPIP2-4	0.71996	31	74	47.8957	24	MATE_efflux_family_protein	vv50125Porters_cat_66_to_94	34.99_transport.misc;
VIT_08s0040g00980	VIT_06s0004g02850	VviPIP2-4	0.768278	179	14	50.06	25	Tubulin_beta-1_chain	vv44145Phagosome_vv44810Regulation_of_actin_cytoskeleton	31.1.1.2_cell.organisation.cytoskeleton.mikrotubuli;
VIT_14s0066g01850	VIT_06s0004g02850	VviPIP2-4	0.743019	66	39	50.7346	26	Peroxidase	vv10360Phenylalanine_metabolism_vv10680Methane_metabolism	26.12_misc.peroxidases;
VIT_18s0122g00330	VIT_06s0004g02850	VviPIP2-4	0.757854	114	24	52.3068	27	Unknown_protein	0	35.2_not assigned.unknown;
VIT_07s0031g02200	VIT_06s0004g02850	VviPIP2-4	0.654934	11	250	52.4404	28	Auxin_efflux_carrier	vv50004Auxin_transport_vv50125Porters_cat_66_to_94	34.99_transport.misc;
VIT_06s0009g00810	VIT_06s0004g02850	VviPIP2-4	0.76677	184	16	54.2586	29	Periplasmic_beta-glucosidase_precursor	vv10460Cyanoamino_acid_metabolism_vv10500Starch_and_sucrose_metabolism_vv10902Monoterpenoid_biosynthesis_vv40006Cell_wall	26.3_misc.gluco-, galacto- and mannosidases;10.6.1_cell wall.degradation.cellulases and beta -1,4-glucanases
VIT_04s0079g00420	VIT_06s0004g02850	VviPIP2-4	0.761749	149	20	54.5894	30	Alpha-expansin_13_precursor	vv30003Auxin_signaling	10.7_cell wall.modification;
VIT_01s0026g01950	VIT_06s0004g02850	VviPIP2-4	0.762375	158	19	54.7905	31	Homeobox-leucine_zipper_protein_HB13	vv60034HB	27.3.22_RNA.regulation of transcription.HB,Homeobox transcription factor family;
VIT_13s0019g00330	VIT_06s0004g02850	VviPIP2-4	0.670397	16	201	56.7098	32	Aquaporin_TIP1;3	vv50101Channels_and_pores	34.19.2_transport.Major Intrinsic Proteins.TIP;
VIT_16s0050g01620	VIT_06s0004g02850	VviPIP2-4	0.708151	35	95	57.6628	33	ABC_transporter_G_member_14	vv52010ABC_transporters	34.16_transport.ABC transporters and multidrug resistance systems;
VIT_09s0002g04240	VIT_06s0004g02850	VviPIP2-4	0.751776	113	30	58.2237	34	Membrane_protein	0	35.2_not assigned.unknown;
VIT_06s0061g01370	VIT_06s0004g02850	VviPIP2-4	0.735476	74	47	58.9746	35	Unknown_protein	0	35.2_not assigned.unknown;
VIT_11s0052g01560	VIT_06s0004g02850	VviPIP2-4	0.71281	42	85	59.7495	36	MATE_efflux_family_protein	vv50125Porters_cat_66_to_94	34.99_transport.misc;
VIT_18s0001g04790	VIT_06s0004g02850	VviPIP2-4	0.767311	245	15	60.6218	37	Aspartyl_protease	0	29.5.4_protein.degradation.aspartate protease;
VIT_09s0018g02110	VIT_06s0004g02850	VviPIP2-4	0.757472	151	26	62.6578	38	Unknown_protein	0	35.2_not assigned.unknown;
VIT_04s0008g04040	VIT_06s0004g02850	VviPIP2-4	0.576395	5	789	62.8092	39	RD22_[Vitis_vinifera]	0	20.2.3_stress.abiotic.drought/salt;
VIT_00s0827g00010	VIT_06s0004g02850	VviPIP2-4	0.738424	89	45	63.2851	40	Beta-galactosidase	vv10052Galactose_metabolism_vv10511N-Glycan_degradation_vv10600Sphingolipid_metabolism	35.2_not assigned.unknown;
VIT_00s0285g00080	VIT_06s0004g02850	VviPIP2-4	0.743528	111	37	64.0859	41	Beta-galactosidase	vv10052Galactose_metabolism_vv10511N-Glycan_degradation_vv10600Sphingolipid_metabolism	35.2_not assigned.unknown;
VIT_11s0016g04500	VIT_06s0004g02850	VviPIP2-4	0.771377	381	11	64.7379	42	Protein_phosphatase_2_(formerly_2A),_regulatory_subunit_B'	vv23015mRNA_surveillance_pathway	29.4_protein.postranslational modification;
VIT_08s0007g00440	VIT_06s0004g02850	VviPIP2-4	0.708879	47	92	65.7571	43	Alpha-expansin_6_precursor	vv30003Auxin_signaling	10.7_cell wall.modification;
VIT_16s0022g01430	VIT_06s0004g02850	VviPIP2-4	0.761136	228	21	69.1954	44	Phosphate-induced_protein_1	0	35.1_not assigned.no ontology;
VIT_13s0067g02900	VIT_06s0004g02850	VviPIP2-4	0.762916	283	18	71.3723	45	BZIP_transcription_factor	vv60012BZIP	27.3.35_RNA.regulation of transcription.bZIP transcription factor family;
VIT_01s0137g00240	VIT_06s0004g02850	VviPIP2-4	0.695968	40	129	71.8331	46	Pectate_lyase	vv40006Cell_wall	10.6.3_cell wall.degradation.pectate lyases and polygalacturonases;
VIT_11s0016g05830	VIT_06s0004g02850	VviPIP2-4	0.747181	157	33	71.9792	47	No_hit	0	35.2_not assigned.unknown;
VIT_03s0038g02230	VIT_06s0004g02850	VviPIP2-4	0.752163	192	29	74.619	48	Subtilisin-like_serine_protease_2	vv50101Channels_and_pores	29.5.1_protein.degradation.subtilases;
VIT_08s0040g00630	VIT_06s0004g02850	VviPIP2-4	0.758158	260	23	77.3305	49	Hydroxyproline-rich_glycoprotein	vv40006Cell_wall	29.5.11.4.2_protein.degradation.ubiquitin.E3.RING;
VIT_09s0002g04130	VIT_06s0004g02850	VviPIP2-4	0.70334	57	111	79.5424	50	Proton-dependent_oligopeptide_transport_(POT)_family_protein	vv50122Porters_cat_7_to_17	34.13_transport.peptides and oligopeptides;
VIT_05s0077g01720	VIT_06s0004g02850	VviPIP2-4	0.715854	81	79	79.9937	51	SAG101_(senescence-associated_gene_101)	0	33.99_development.unspecified;
VIT_18s0001g00470	VIT_06s0004g02850	VviPIP2-4	0.730365	120	56	81.9756	52	Monocopper_oxidase_SKS5_(SKU5_Similar_5)	vv50109Incompletely_characterized_transport_systems	10.8.1_cell wall.pectin*esterases.PME;
VIT_01s0011g00600	VIT_06s0004g02850	VviPIP2-4	0.667262	32	211	82.1706	53	Acclimation_of_photosynthesis_to_environment	vv50122Porters_cat_7_to_17	34.8_transport.metabolite transporters at the envelope membrane;2.2.2.6_major CHO metabolism.degradation.starch.transporter
VIT_01s0026g01780	VIT_06s0004g02850	VviPIP2-4	0.70676	78	105	90.4986	54	Leucine-rich_repeat_transmembrane	0	30.2.6_signalling.receptor kinases.leucine rich repeat VI;
VIT_01s0011g00120	VIT_06s0004g02850	VviPIP2-4	0.608309	16	514	90.6863	55	Unknown_protein	0	35.2_not assigned.unknown;
VIT_06s0009g01110	VIT_06s0004g02850	VviPIP2-4	0.65143	32	268	92.6067	56	Cation_exchanger_(CAX7)	vv50123Porters_cat_18_to_29	34.21_transport.calcium;
VIT_05s0020g04880	VIT_06s0004g02850	VviPIP2-4	0.724906	140	65	95.3939	57	Seed_specific_protein_Bn15D14A	0	35.2_not assigned.unknown;
VIT_09s0018g00520	VIT_06s0004g02850	VviPIP2-4	0.757491	380	25	97.4679	58	Plastocyanin_domain-containing_protein	vv10195Photosynthesis_vv50113Thylakoid_targeting_pathway	26.19_misc.plastocyanin-like;
VIT_18s0001g08250	VIT_06s0004g02850	VviPIP2-4	0.739966	235	43	100.524	59	Tubulin_alpha-3_chain	vv44145Phagosome_vv44810Regulation_of_actin_cytoskeleton	31.1.1.2_cell.organisation.cytoskeleton.mikrotubuli;
VIT_02s0012g00460	VIT_06s0004g02850	VviPIP2-4	0.743471	270	38	101.292	60	Glycine-rich_protein	0	35.1.40_not assigned.no ontology.glycine rich proteins;
VIT_08s0007g01530	VIT_06s0004g02850	VviPIP2-4	0.707661	107	98	102.401	61	Zinc_finger_(C3HC4-type_ring_finger)	vv60078Other_zf-C3HC4	29.5.11.4.2_protein.degradation.ubiquitin.E3.RING;
VIT_16s0022g00670	VIT_06s0004g02850	VviPIP2-4	0.690495	74	146	103.942	62	Vacuolar_invertase_1,_GIN1	vv10052Galactose_metabolism_vv10500Starch_and_sucrose_metabolism	2.2.1.3.3_major CHO metabolism.degradation.sucrose.invertases.vacuolar;
VIT_18s0001g09360	VIT_06s0004g02850	VviPIP2-4	0.730127	190	57	104.067	63	Hydrogenobyrinic_acid_a,c-diamide_synthase	vv50101Channels_and_pores	29.5.1_protein.degradation.subtilases;
VIT_10s0071g00100	VIT_06s0004g02850	VviPIP2-4	0.693932	80	136	104.307	64	NHL_repeat-containing_protein	0	35.2_not assigned.unknown;
VIT_12s0035g00970	VIT_06s0004g02850	VviPIP2-4	0.754876	396	28	105.3	65	Evolutionarily_conserved_C-terminal_region_11_ECT11	0	35.2_not assigned.unknown;
VIT_06s0061g01380	VIT_06s0004g02850	VviPIP2-4	0.72275	165	68	105.925	66	Pop3_peptide	0	35.2_not assigned.unknown;
VIT_08s0032g00780	VIT_06s0004g02850	VviPIP2-4	0.733097	265	49	113.952	67	Calcium-dependent_protein_kinase_20_CPK20	vv34626Plant-pathogen_interaction	30.3_signalling.calcium;
VIT_05s0020g00730	VIT_06s0004g02850	VviPIP2-4	0.732984	276	50	117.473	68	Receptor-like_protein_kinase	0	29.4.1.55_protein.postranslational modification.kinase.receptor like cytoplasmatic kinase V;
VIT_05s0077g01750	VIT_06s0004g02850	VviPIP2-4	0.698162	112	124	117.847	69	SAG101_(senescence-associated_gene_101)	0	33.99_development.unspecified;
VIT_06s0004g08210	VIT_06s0004g02850	VviPIP2-4	0.751269	439	32	118.524	70	Receptor_protein_kinase	0	30.2.3_signalling.receptor kinases.leucine rich repeat III;
VIT_17s0000g07640	VIT_06s0004g02850	VviPIP2-4	0.75142	457	31	119.025	71	Mannose-1-phosphate_guanyltransferase	vv10530Aminosugars_metabolism	2.1.2.1_major CHO metabolism.synthesis.starch.AGPase;
VIT_08s0040g03150	VIT_06s0004g02850	VviPIP2-4	0.694611	106	134	119.181	72	L-ascorbate_peroxidase_1,_cytosolic_(APX1)	vv10053Ascorbate_and_aldarate_metabolism	21.2.1_redox.ascorbate and glutathione.ascorbate;
VIT_00s0373g00010	VIT_06s0004g02850	VviPIP2-4	0.714338	176	83	120.864	73	Tubulin_alpha-3_chain	vv44145Phagosome_vv44810Regulation_of_actin_cytoskeleton	31.1.1.2_cell.organisation.cytoskeleton.mikrotubuli;
VIT_11s0103g00550	VIT_06s0004g02850	VviPIP2-4	0.725099	241	63	123.219	74	Subtilisin-like_serine_protease_3	vv50101Channels_and_pores	29.5.1_protein.degradation.subtilases;
VIT_18s0001g05040	VIT_06s0004g02850	VviPIP2-4	0.706861	149	104	124.483	75	Pollen_Ole_e_1_allergen_and_extensin	0	20.2.99_stress.abiotic.unspecified;
VIT_14s0081g00720	VIT_06s0004g02850	VviPIP2-4	0.661436	71	227	126.953	76	Basic_helix-loop-helix_(bHLH)_family	vv60011BHLH	27.3.6_RNA.regulation of transcription.bHLH,Basic Helix-Loop-Helix family;
VIT_06s0009g02020	VIT_06s0004g02850	VviPIP2-4	0.720912	233	71	128.62	77	Tubulin_beta-4_chain	vv44145Phagosome_vv44810Regulation_of_actin_cytoskeleton	31.1.1.2_cell.organisation.cytoskeleton.mikrotubuli;
VIT_15s0024g01250	VIT_06s0004g02850	VviPIP2-4	0.707871	178	96	130.721	78	U-box_domain-containing_protein_15	0	20.1_stress.biotic;
VIT_06s0004g00880	VIT_06s0004g02850	VviPIP2-4	0.70732	172	101	131.803	79	Protease_inhibitor/seed_storage/lipid_transfer_protein_(LTP)	0	26.21_misc.protease inhibitor/seed storage/lipid transfer protein (LTP) family protein;11.6_lipid metabolism.lipid transfer proteins etc
VIT_14s0068g00940	VIT_06s0004g02850	VviPIP2-4	0.730413	316	55	131.833	80	Receptor_protein_kinase	0	29.4.1.59_protein.postranslational modification.kinase.receptor like cytoplasmatic kinase IX;
VIT_00s0802g00020	VIT_06s0004g02850	VviPIP2-4	0.700268	146	120	132.363	81	Unknown_protein	0	35.2_not assigned.unknown;
VIT_00s1251g00010	VIT_06s0004g02850	VviPIP2-4	0.651948	66	266	132.499	82	UDP-glucosyl_transferase_85A2	0	26.2_misc.UDP glucosyl and glucoronyl transferases;17.4.1_hormone metabolism.cytokinin.synthesis-degradation
VIT_18s0001g13200	VIT_06s0004g02850	VviPIP2-4	0.679056	100	177	133.041	83	Cytokinin_dehydrogenase_5_precursor	vv10908Zeatin_biosynthesis	17.4.1_hormone metabolism.cytokinin.synthesis-degradation;
VIT_04s0008g01910	VIT_06s0004g02850	VviPIP2-4	0.71456	217	82	133.394	84	ferredoxin-related	vv10195Photosynthesis	1.1.5.2_PS.lightreaction.other electron carrier (ox/red).ferredoxin;
VIT_03s0038g02090	VIT_06s0004g02850	VviPIP2-4	0.695057	135	132	133.492	85	Phospholipase_C.	vv10260Glycine_serine_and_threonine_metabolism_vv10562Inositol_phosphate_metabolism_vv10564Glycerophospholipid_metabolism_vv10565Ether_lipid_metabolism_vv34020Calcium_signaling_pathway	11.9.3_lipid metabolism.lipid degradation.lysophospholipases;
VIT_04s0023g02690	VIT_06s0004g02850	VviPIP2-4	0.707118	181	102	135.875	86	Beta-galactosidase	vv10052Galactose_metabolism_vv10511N-Glycan_degradation_vv10600Sphingolipid_metabolism	26.3.2_misc.gluco-, galacto- and mannosidases.beta-galactosidase;
VIT_03s0038g03660	VIT_06s0004g02850	VviPIP2-4	0.707526	187	99	136.062	87	Armadillo/beta-catenin_repeat_protein_/_U-box_domain-containing	0	20.1_stress.biotic;
VIT_00s1429g00010	VIT_06s0004g02850	VviPIP2-4	0.731542	348	54	137.084	88	Kinesin_light_chain	vv44810Regulation_of_actin_cytoskeleton	31.1_cell.organisation;
VIT_06s0004g00640	VIT_06s0004g02850	VviPIP2-4	0.639739	58	334	139.183	89	Accelerated_cell_death_1_ACD1	vv50133Primary_active_transporter_cat_A9_to_A18	35.2_not assigned.unknown;
VIT_01s0011g00590	VIT_06s0004g02850	VviPIP2-4	0.708394	209	94	140.164	90	Acclimation_of_photosynthesis_to_environment	vv50122Porters_cat_7_to_17	34.8_transport.metabolite transporters at the envelope membrane;2.2.2.6_major CHO metabolism.degradation.starch.transporter
VIT_12s0059g01250	VIT_06s0004g02850	VviPIP2-4	0.693693	145	137	140.943	91	Endo-1,4-beta-glucanase	vv40006Cell_wall	10.6.1_cell wall.degradation.cellulases and beta -1,4-glucanases;
VIT_06s0061g01230	VIT_06s0004g02850	VviPIP2-4	0.695564	152	131	141.11	92	Cellulose_synthase_CSLA02	vv40006Cell_wall	10.2_cell wall.cellulose synthesis;
VIT_14s0036g01090	VIT_06s0004g02850	VviPIP2-4	0.719887	270	75	142.302	93	Unknown_protein	0	35.2_not assigned.unknown;
VIT_08s0056g00150	VIT_06s0004g02850	VviPIP2-4	0.746639	612	34	144.25	94	Protein_kinase_APK1B	0	29.4.1.57_protein.postranslational modification.kinase.receptor like cytoplasmatic kinase VII;
VIT_08s0040g01140	VIT_06s0004g02850	VviPIP2-4	0.72924	360	58	144.499	95	Serine_carboxypeptidase_K10B2.2_precursor	0	29.5.5_protein.degradation.serine protease;
VIT_05s0102g00590	VIT_06s0004g02850	VviPIP2-4	0.707742	229	97	149.04	96	No_hit	0	35.2_not assigned.unknown;
VIT_09s0018g01950	VIT_06s0004g02850	VviPIP2-4	0.742996	559	40	149.533	97	Cellulose_synthase_CSLC05	vv40006Cell_wall	10.2_cell wall.cellulose synthesis;
VIT_14s0068g01620	VIT_06s0004g02850	VviPIP2-4	0.715688	282	80	150.2	98	Pollen_proteins_Ole_e_I	0	35.2_not assigned.unknown;
VIT_10s0003g00330	VIT_06s0004g02850	VviPIP2-4	0.721436	323	70	150.366	99	HSL1_(HAESA-like_1)	0	30.2.11_signalling.receptor kinases.leucine rich repeat XI;
VIT_14s0066g01820	VIT_06s0004g02850	VviPIP2-4	0.667511	109	209	150.934	100	SAG101_(senescence-associated_gene_101)	0	33.99_development.unspecified;
VIT_13s0019g04280	VIT_13s0019g04280	VviPIP2-5	1	0	0	0	0	Aquaporin_PIP2B	vv50101Channels_and_pores	34.19.1_transport.Major Intrinsic Proteins.PIP;
VIT_03s0038g02520	VIT_13s0019g04280	VviPIP2-5	0.800143	20	1	4.47214	1	Aquaporin_PIP3	vv50101Channels_and_pores	34.19.1_transport.Major Intrinsic Proteins.PIP;
VIT_08s0007g04780	VIT_13s0019g04280	VviPIP2-5	0.769872	3	12	6	2	Aquaporin_GAMMA-TIP	vv50101Channels_and_pores	34.19.2_transport.Major Intrinsic Proteins.TIP;
VIT_15s0046g02420	VIT_13s0019g04280	VviPIP2-5	0.789535	14	3	6.48074	3	Aquaporin_TMP-C	vv50101Channels_and_pores	34.19.1_transport.Major Intrinsic Proteins.PIP;
VIT_17s0053g00990	VIT_13s0019g04280	VviPIP2-5	0.77163	9	9	9	4	Alpha-expansin_1_precursor	vv30003Auxin_signaling	10.7_cell wall.modification;
VIT_05s0029g00420	VIT_13s0019g04280	VviPIP2-5	0.755678	6	20	10.9545	5	Nucleotide_sugar_epimerase	vv10500Starch_and_sucrose_metabolism_vv10520Nucleotide_sugars_metabolism_vv40006Cell_wall	10.1.6_cell wall.precursor synthesis.GAE;
VIT_17s0000g07850	VIT_13s0019g04280	VviPIP2-5	0.793117	123	2	15.6844	6	Nucleobase-ascorbate_transporter_6_(NAT6)	vv50124Porters_cat_30_to_64	34.99_transport.misc;
VIT_19s0014g03190	VIT_13s0019g04280	VviPIP2-5	0.77079	37	10	19.2354	7	Unknown_protein	0	35.2_not assigned.unknown;
VIT_18s0001g08250	VIT_13s0019g04280	VviPIP2-5	0.782317	103	4	20.2978	8	Tubulin_alpha-3_chain	vv44145Phagosome_vv44810Regulation_of_actin_cytoskeleton	31.1.1.2_cell.organisation.cytoskeleton.mikrotubuli;
VIT_02s0025g01380	VIT_13s0019g04280	VviPIP2-5	0.770108	51	11	23.6854	9	Endo-1,4-beta-glucanase	vv40006Cell_wall	26.3.4_misc.gluco-, galacto- and mannosidases.endoglucanase;
VIT_17s0000g09810	VIT_13s0019g04280	VviPIP2-5	0.694162	6	102	24.7386	10	Pectate_lyase	vv40006Cell_wall	10.6.3_cell wall.degradation.pectate lyases and polygalacturonases;
VIT_18s0001g14360	VIT_13s0019g04280	VviPIP2-5	0.747587	44	22	31.1127	11	Tubulin_beta-1_chain	vv44145Phagosome_vv44810Regulation_of_actin_cytoskeleton	31.1.1.2_cell.organisation.cytoskeleton.mikrotubuli;
VIT_08s0056g01570	VIT_13s0019g04280	VviPIP2-5	0.773784	198	8	39.7995	12	5-methyltetrahydropteroyltriglutamate--homocysteine_S-methyltransferase	vv10271Methionine_metabolism	13.1.3.4_amino acid metabolism.synthesis.aspartate family.methionine;
VIT_18s0122g00120	VIT_13s0019g04280	VviPIP2-5	0.760634	107	16	41.3763	13	Cellulose_synthase_CESA2	vv40006Cell_wall	10.2.1_cell wall.cellulose synthesis.cellulose synthase;
VIT_06s0004g04510	VIT_13s0019g04280	VviPIP2-5	0.756937	112	18	44.8999	14	Heat_shock_protein_70	vv23040Spliceosome_vv24141Protein_processing_in_endoplasmic_reticulum_vv50101Channels_and_pores	29.6_protein.folding;20.2.1_stress.abiotic.heat
VIT_12s0035g02180	VIT_13s0019g04280	VviPIP2-5	0.779824	495	5	49.7494	15	Endo-1,4-beta-glucanase	vv40006Cell_wall	10.2_cell wall.cellulose synthesis;
VIT_17s0000g09840	VIT_13s0019g04280	VviPIP2-5	0.778002	413	6	49.7795	16	Adenosylhomocysteinase_1	vv10271Methionine_metabolism_vv10450Selenoamino_acid_metabolism	13.2.3.4_amino acid metabolism.degradation.aspartate family.methionine;
VIT_19s0014g03700	VIT_13s0019g04280	VviPIP2-5	0.714977	37	68	50.1597	17	Cyclic_nucleotide-regulated_ion_channel_4	vv34626Plant-pathogen_interaction_vv50101Channels_and_pores	34.22_transport.cyclic nucleotide or calcium regulated channels;
VIT_13s0064g01260	VIT_13s0019g04280	VviPIP2-5	0.73141	65	40	50.9902	18	DNA-damage-repair/toleration_protein_(DRT100)	0	30.2.11_signalling.receptor kinases.leucine rich repeat XI;28.2_DNA.repair
VIT_05s0020g03320	VIT_13s0019g04280	VviPIP2-5	0.666478	14	187	51.1664	19	Copper_amine_oxidase	vv10220Urea_cycle_and_metabolism_of_amino_groups_vv10340Histidine_metabolism_vv10350Tyrosine_metabolism_vv10360Phenylalanine_metabolism_vv11002Auxin_biosynthesis	26.7_misc.oxidases - copper, flavone etc;
VIT_00s0160g00010	VIT_13s0019g04280	VviPIP2-5	0.691711	28	109	55.2449	20	No_hit	0	35.2_not assigned.unknown;
VIT_04s0008g05220	VIT_13s0019g04280	VviPIP2-5	0.774223	511	7	59.808	21	Cellulose_synthase_CESA1	vv40006Cell_wall	10.2.1_cell wall.cellulose synthesis.cellulose synthase;
VIT_14s0083g01110	VIT_13s0019g04280	VviPIP2-5	0.627134	9	406	60.4483	22	Brassinosteroid-6-oxidase	vv10905Brassinosteroid_biosynthesis	17.3.1.1.99_hormone metabolism.brassinosteroid.synthesis-degradation.BRs.other;17.3.1.1.4_hormone metabolism.brassinosteroid.synthesis-degradation.BRs.BR6OX
VIT_03s0088g00380	VIT_13s0019g04280	VviPIP2-5	0.761574	273	15	63.9922	23	Tubulin_alpha	vv44145Phagosome_vv44810Regulation_of_actin_cytoskeleton	31.1.1.2_cell.organisation.cytoskeleton.mikrotubuli;
VIT_02s0025g03390	VIT_13s0019g04280	VviPIP2-5	0.736152	138	34	68.4982	24	Aquaporin_TMP-C	vv50101Channels_and_pores	34.19.1_transport.Major Intrinsic Proteins.PIP;
VIT_13s0019g00330	VIT_13s0019g04280	VviPIP2-5	0.660648	22	214	68.6149	25	Aquaporin_TIP1;3	vv50101Channels_and_pores	34.19.2_transport.Major Intrinsic Proteins.TIP;
VIT_00s0259g00100	VIT_13s0019g04280	VviPIP2-5	0.739586	195	28	73.8918	26	Proline-rich_family_protein	0	35.1_not assigned.no ontology;
VIT_12s0034g01760	VIT_13s0019g04280	VviPIP2-5	0.756475	299	19	75.3724	27	Unknown_protein	0	35.2_not assigned.unknown;
VIT_06s0004g00440	VIT_13s0019g04280	VviPIP2-5	0.733314	150	38	75.4983	28	No_hit	0	35.2_not assigned.unknown;
VIT_16s0098g00870	VIT_13s0019g04280	VviPIP2-5	0.759774	343	17	76.361	29	Transparent_testa_glabra_1	vv44110Cell_cycle	33.99_development.unspecified;
VIT_06s0009g00690	VIT_13s0019g04280	VviPIP2-5	0.738358	196	31	77.9487	30	NIMA-related_kinase_NEK6	0	29.4_protein.postranslational modification;
VIT_00s1306g00010	VIT_13s0019g04280	VviPIP2-5	0.726574	155	48	86.2554	31	COP1-interacting_protein_7	vv24120Ubiquitin_mediated_proteolysis	31.1_cell.organisation;20.1.7_stress.biotic.PR-proteins
VIT_05s0020g03370	VIT_13s0019g04280	VviPIP2-5	0.763452	547	14	87.51	32	5-nucleotidase_surE	vv10740Riboflavin_metabolism	26.13_misc.acid and other phosphatases;
VIT_13s0019g02040	VIT_13s0019g04280	VviPIP2-5	0.692115	76	107	90.1776	33	Lectin_protein_kinase	0	30.2.19_signalling.receptor kinases.legume-lectin;
VIT_00s0144g00040	VIT_13s0019g04280	VviPIP2-5	0.607324	15	587	93.835	34	R_protein_MLA10	vv34627R_proteins_from_Plant-pathogen_interaction	35.2_not assigned.unknown;
VIT_00s0516g00030	VIT_13s0019g04280	VviPIP2-5	0.742802	407	23	96.7523	35	Dehydrogenase/reductase_SDR_family_member_4	vv44146Peroxisome	26.22_misc.short chain dehydrogenase/reductase (SDR);
VIT_12s0057g01310	VIT_13s0019g04280	VviPIP2-5	0.738788	316	30	97.3653	36	SUB1_(short_under_blue_light_1)	0	35.2_not assigned.unknown;
VIT_16s0050g02350	VIT_13s0019g04280	VviPIP2-5	0.700827	106	90	97.6729	37	Regulator_of_nonsense_transcripts_1	vv23013RNA_transport_vv23015mRNA_surveillance_pathway	28.1_DNA.synthesis/chromatin structure;
VIT_00s0813g00010	VIT_13s0019g04280	VviPIP2-5	0.734938	299	37	105.181	38	Nucleobase-ascorbate_transporter_11_(NAT11)	vv50124Porters_cat_30_to_64	34.99_transport.misc;
VIT_00s1306g00020	VIT_13s0019g04280	VviPIP2-5	0.729885	256	45	107.331	39	No_hit	0	35.2_not assigned.unknown;
VIT_04s0044g00780	VIT_13s0019g04280	VviPIP2-5	0.696954	119	97	107.438	40	Endo-1,4-beta-glucanase	vv40006Cell_wall	26.3.4_misc.gluco-, galacto- and mannosidases.endoglucanase;
VIT_14s0060g01580	VIT_13s0019g04280	VviPIP2-5	0.736159	355	33	108.236	41	Protein_phosphatase_2C	0	29.4_protein.postranslational modification;
VIT_02s0025g01330	VIT_13s0019g04280	VviPIP2-5	0.721142	221	56	111.247	42	Polygalacturonase_GH28	vv40006Cell_wall	10.6.3_cell wall.degradation.pectate lyases and polygalacturonases;
VIT_05s0094g01590	VIT_13s0019g04280	VviPIP2-5	0.668076	69	182	112.062	43	Kelch_repeat-containing_F-box_protein	0	29.5.11.4.3.2_protein.degradation.ubiquitin.E3.SCF.FBOX;
VIT_08s0007g06450	VIT_13s0019g04280	VviPIP2-5	0.717303	214	61	114.254	44	Omega-6_fatty_acid_desaturase,_endoplasmic_reticulum_(FAD2)	vv11040Biosynthesis_of_unsaturated_fatty_acids	11.2.4_lipid metabolism.FA desaturation.omega 6 desaturase;
VIT_02s0012g00580	VIT_13s0019g04280	VviPIP2-5	0.741444	565	24	116.447	45	Ankyrin_protein_kinase	0	20.2.3_stress.abiotic.drought/salt;
VIT_05s0062g00850	VIT_13s0019g04280	VviPIP2-5	0.685099	104	131	116.722	46	Auxin-responsive_protein	vv30003Auxin_signaling	17.2.3_hormone metabolism.auxin.induced-regulated-responsive-activated;
VIT_17s0000g07470	VIT_13s0019g04280	VviPIP2-5	0.702312	164	88	120.133	47	Binding	0	35.2_not assigned.unknown;
VIT_14s0108g00430	VIT_13s0019g04280	VviPIP2-5	0.688721	125	116	120.416	48	ABC_transporter_B_member_16	vv52010ABC_transporters	34.16_transport.ABC transporters and multidrug resistance systems;
VIT_09s0002g04260	VIT_13s0019g04280	VviPIP2-5	0.729156	309	47	120.511	49	Unknown_protein	0	35.2_not assigned.unknown;
VIT_11s0016g03210	VIT_13s0019g04280	VviPIP2-5	0.716794	251	62	124.748	50	NADP-dependent_malic_enzyme	vv10620Pyruvate_metabolism_vv10710Carbon_fixation	8.2.10_TCA / org transformation.other organic acid transformatons.malic;
VIT_00s1274g00010	VIT_13s0019g04280	VviPIP2-5	0.736725	509	32	127.624	51	Phosphosulfolactate_synthase_protein	vv10010Glycolysis	20.2.1_stress.abiotic.heat;
VIT_13s0019g04470	VIT_13s0019g04280	VviPIP2-5	0.766871	1255	13	127.73	52	Adenosine_kinase_2	vv10230Purine_metabolism_vv10908zeatin_biosynthesis	23.3.2.1_nucleotide metabolism.salvage.nucleoside kinases.adenosine kinase;
VIT_05s0049g00980	VIT_13s0019g04280	VviPIP2-5	0.738984	641	29	136.341	53	Cofilin	vv44810Regulation_of_actin_cytoskeleton	31.1.1.1.2_cell.organisation.cytoskeleton.actin.actin depolymerizing factors;
VIT_08s0032g00930	VIT_13s0019g04280	VviPIP2-5	0.70976	270	75	142.302	54	Fasciclin_domain-containing_protein_FLA17	vv40006Cell_wall	10.5.1.1_cell wall.cell wall proteins.AGPs.AGP;
VIT_03s0180g00070	VIT_13s0019g04280	VviPIP2-5	0.686547	161	126	142.429	55	Cyclase	0	28.99_DNA.unspecified;
VIT_08s0007g01520	VIT_13s0019g04280	VviPIP2-5	0.729458	471	46	147.194	56	TPR-containing_protein_kinase	0	29.4.1.52_protein.postranslational modification.kinase.receptor like cytoplasmatic kinase II;29.4_protein.postranslational modification
VIT_09s0002g00330	VIT_13s0019g04280	VviPIP2-5	0.671108	129	170	148.088	57	Pectinesterase_PME1	vv40006Cell_wall	10.8.1_cell wall.pectin*esterases.PME;
VIT_13s0064g00460	VIT_13s0019g04280	VviPIP2-5	0.700854	248	89	148.566	58	Unknown_protein	0	35.2_not assigned.unknown;
VIT_16s0050g00190	VIT_13s0019g04280	VviPIP2-5	0.675206	141	159	149.73	59	DTA2_(downstream_target_of_AGL15_2)	0	35.2_not assigned.unknown;
VIT_08s0032g00910	VIT_13s0019g04280	VviPIP2-5	0.714731	332	69	151.354	60	Fasciclin_domain-containing_protein_FLA17	vv40006Cell_wall	10.5.1.1_cell wall.cell wall proteins.AGPs.AGP;
VIT_14s0083g01160	VIT_13s0019g04280	VviPIP2-5	0.718807	408	59	155.152	61	COBRA_protein	vv40006Cell_wall	10.2.2_cell wall.cellulose synthesis.COBRA;
VIT_00s1356g00020	VIT_13s0019g04280	VviPIP2-5	0.72479	488	50	156.205	62	Phosphosulfolactate_synthase_protein	vv10010Glycolysis	20.2.1_stress.abiotic.heat;
VIT_06s0009g01320	VIT_13s0019g04280	VviPIP2-5	0.680971	175	147	160.39	63	L-ascorbate_oxidase	vv10053Ascorbate_and_aldarate_metabolism_vv50109Incompletely_characterized_transport_systems	21.2.1_redox.ascorbate and glutathione.ascorbate;
VIT_06s0009g02020	VIT_13s0019g04280	VviPIP2-5	0.703565	313	85	163.11	64	Tubulin_beta-4_chain	vv44145Phagosome_vv44810Regulation_of_actin_cytoskeleton	31.1.1.2_cell.organisation.cytoskeleton.mikrotubuli;
VIT_12s0028g03610	VIT_13s0019g04280	VviPIP2-5	0.721856	504	55	166.493	65	Cellulase	vv40006Cell_wall	26.3_misc.gluco-, galacto- and mannosidases;
VIT_00s0960g00040	VIT_13s0019g04280	VviPIP2-5	0.726494	599	49	171.321	66	Phosphosulfolactate_synthase_protein	vv10010Glycolysis	20.2.1_stress.abiotic.heat;
VIT_15s0021g01550	VIT_13s0019g04280	VviPIP2-5	0.740841	1143	26	172.389	67	Unknown_protein	0	35.2_not assigned.unknown;
VIT_00s0373g00010	VIT_13s0019g04280	VviPIP2-5	0.688972	267	114	174.465	68	Tubulin_alpha-3_chain	vv44145Phagosome_vv44810Regulation_of_actin_cytoskeleton	31.1.1.2_cell.organisation.cytoskeleton.mikrotubuli;
VIT_12s0035g00350	VIT_13s0019g04280	VviPIP2-5	0.629418	79	387	174.851	69	AAA-type_ATPase	0	29.5.9_protein.degradation.AAA type;
VIT_06s0004g02890	VIT_13s0019g04280	VviPIP2-5	0.730834	728	43	176.929	70	Protein_disulfide-isomerase_A1	vv24141Protein_processing_in_endoplasmic_reticulum	21.1.1_redox.thioredoxin.PDIL;
VIT_09s0002g06760	VIT_13s0019g04280	VviPIP2-5	0.741001	1254	25	177.059	71	Phospholipase_D_alpha_1_precursor_(PLD_1)_(Choline_phosphatase_1)	vv10564Glycerophospholipid_metabolism_vv10565Ether_lipid_metabolism_vv30001ABA_signaling_vv34020Calcium_signaling_pathway_vv50110Protein_coat	11.9.3.1_lipid metabolism.lipid degradation.lysophospholipases.phospholipase D;
VIT_06s0061g01310	VIT_13s0019g04280	VviPIP2-5	0.698909	337	94	177.983	72	Nucleobase-ascorbate_transporter_12_(NAT12)	vv50124Porters_cat_30_to_64	34.99_transport.misc;
VIT_05s0062g01320	VIT_13s0019g04280	VviPIP2-5	0.715178	491	66	180.017	73	Chitinase	vv10530Aminosugars_metabolism	20.1_stress.biotic;
VIT_08s0040g00980	VIT_13s0019g04280	VviPIP2-5	0.710755	456	72	181.196	74	Tubulin_beta-1_chain	vv44145Phagosome_vv44810Regulation_of_actin_cytoskeleton	31.1.1.2_cell.organisation.cytoskeleton.mikrotubuli;
VIT_13s0019g04480	VIT_13s0019g04280	VviPIP2-5	0.751234	1643	21	185.75	75	Adenosine_kinase_2_(ADK2)	vv10230Purine_metabolism_vv10908Zeatin_biosynthesis	23.3.2.1_nucleotide metabolism.salvage.nucleoside kinases.adenosine kinase;
VIT_16s0098g01290	VIT_13s0019g04280	VviPIP2-5	0.71076	500	71	188.414	76	Major_Facilitator_Superfamily_protein	0	35.2_not assigned.unknown;
VIT_19s0090g01470	VIT_13s0019g04280	VviPIP2-5	0.675084	222	161	189.056	77	Protease_inhibitor/seed_storage/lipid_transfer_protein_(LTP)	0	35.2_not assigned.unknown;
VIT_19s0085g00880	VIT_13s0019g04280	VviPIP2-5	0.735015	1042	36	193.68	78	Succinate-semialdehyde_dehydrogenase_(SSADH1)	vv10251Glutamate_metabolism_vv10650Butanoate_metabolism_vv50101Channels_and_pores	8.2.99_TCA / org transformation.other organic acid transformatons.misc;
VIT_06s0080g00250	VIT_13s0019g04280	VviPIP2-5	0.707736	524	77	200.868	79	Sialyltransferase	vv10602Glycosphingolipid_biosynthesis	29.7_protein.glycosylation;
VIT_05s0020g03890	VIT_13s0019g04280	VviPIP2-5	0.699375	459	93	206.608	80	Kinase_interacting	0	29.4_protein.postranslational modification;
VIT_08s0007g00470	VIT_13s0019g04280	VviPIP2-5	0.704158	521	82	206.693	81	Rhomboid_ATRBL1	0	29.5.5_protein.degradation.serine protease;
VIT_02s0109g00400	VIT_13s0019g04280	VviPIP2-5	0.698743	453	95	207.449	82	Serine-type_peptidase_SLP3	0	29.5.1_protein.degradation.subtilases;
VIT_08s0007g02470	VIT_13s0019g04280	VviPIP2-5	0.664326	223	196	209.065	83	Aspartyl_protease	0	29.5_protein.degradation;
VIT_00s0375g00010	VIT_13s0019g04280	VviPIP2-5	0.639423	140	318	210.998	84	COP1-interacting_protein_7	vv24120Ubiquitin_mediated_proteolysis	31.1_cell.organisation;20.1.7_stress.biotic.PR-proteins
VIT_18s0122g00850	VIT_13s0019g04280	VviPIP2-5	0.714984	667	67	211.398	85	Tonoplast_monosaccharide_transporter2	vv50121Porters_cat_1_to_6	34.2_transport.sugars;
VIT_16s0050g00380	VIT_13s0019g04280	VviPIP2-5	0.718676	751	60	212.273	86	Tubulin_beta-1	vv44145Phagosome_vv44810Regulation_of_actin_cytoskeleton	31.1.1.2_cell.organisation.cytoskeleton.mikrotubuli;
VIT_16s0098g00730	VIT_13s0019g04280	VviPIP2-5	0.730984	1105	42	215.43	87	Ribosomal_protein_L9_(RPL90A/C)_60S	vv23010Ribosome	29.2.1.2.2.9_protein.synthesis.ribosomal protein.eukaryotic.60S subunit.L9;
VIT_11s0052g00020	VIT_13s0019g04280	VviPIP2-5	0.704416	585	81	217.681	88	Balbiani_ring_1	0	35.1_not assigned.no ontology;
VIT_00s0455g00040	VIT_13s0019g04280	VviPIP2-5	0.732654	1222	39	218.307	89	Glycosyl_transferase_family_8_protein	0	26.2_misc.UDP glucosyl and glucoronyl transferases;
VIT_11s0037g00930	VIT_13s0019g04280	VviPIP2-5	0.719559	826	58	218.879	90	GDP-L-fucose_synthase.	vv10051Fructose_and_mannose_metabolism	10.1.8_cell wall.precursor synthesis.GER;
VIT_00s0220g00070	VIT_13s0019g04280	VviPIP2-5	0.696343	487	99	219.575	91	Latex_cyanogenic_beta_glucosidase	vv10500Starch_and_sucrose_metabolism_vv10902Monoterpenoid_biosynthesis_vv40006Cell_wall	26.3_misc.gluco-, galacto- and mannosidases;
VIT_14s0081g00010	VIT_13s0019g04280	VviPIP2-5	0.685349	375	130	220.794	92	IAA16	vv30003Auxin_signaling_vv60008AUXIAA	27.3.40_RNA.regulation of transcription.Aux/IAA family;
VIT_08s0040g00010	VIT_13s0019g04280	VviPIP2-5	0.715716	782	65	225.455	93	feronia_receptor-like_kinase	0	30.2.16_signalling.receptor kinases.Catharanthus roseus-like RLK1;
VIT_13s0067g01690	VIT_13s0019g04280	VviPIP2-5	0.730201	1164	44	226.31	94	Ankyrin	0	20.2.3_stress.abiotic.drought/salt;
VIT_05s0094g00980	VIT_13s0019g04280	VviPIP2-5	0.703966	627	83	228.125	95	Kinase_interacting	0	29.4_protein.postranslational modification;28.1_DNA.synthesis/chromatin structure
VIT_16s0039g01650	VIT_13s0019g04280	VviPIP2-5	0.70665	668	78	228.263	96	Transporter-related	vv50109Incompletely_characterized_transport_systems	35.1_not assigned.no ontology;
VIT_17s0000g07640	VIT_13s0019g04280	VviPIP2-5	0.716553	836	63	229.495	97	Mannose-1-phosphate_guanyltransferase	vv10530Aminosugars_metabolism	2.1.2.1_major CHO metabolism.synthesis.starch.AGPase;
VIT_13s0019g02360	VIT_13s0019g04280	VviPIP2-5	0.73981	2013	27	233.133	98	Pyrroline-5-carboxylate_synthetase	vv10220Urea_cycle_and_metabolism_of_amino_groups	13.1.2.2.1_amino acid metabolism.synthesis.glutamate family.proline.delta 1-pyrroline-5-carboxylate synthetase;
VIT_03s0038g00450	VIT_13s0019g04280	VviPIP2-5	0.723975	1086	52	237.638	99	Squalene_synthase	vv10100Biosynthesis_of_steroids_vv10900Terpenoid_biosynthesis	11.8.8_lipid metabolism.exotics (steroids, squalene etc).squalene synthase;
VIT_08s0007g06520	VIT_13s0019g04280	VviPIP2-5	0.676502	393	156	247.605	100	Actin_beta/gamma_1	vv44810Regulation_of_actin_cytoskeleton	31.1.1.1.1_cell.organisation.cytoskeleton.actin.Actin;
VIT_03s0038g02520	VIT_03s0038g02520	VviPIP2-7	1	0	0	0	0	Aquaporin_PIP3	vv50101Channels_and_pores	34.19.1_transport.Major Intrinsic Proteins.PIP;
VIT_02s0025g01380	VIT_03s0038g02520	VviPIP2-7	0.849387	3	2	2.44949	1	Endo-1,4-beta-glucanase	vv40006Cell_wall	26.3.4_misc.gluco-, galacto- and mannosidases.endoglucanase;
VIT_17s0000g07850	VIT_03s0038g02520	VviPIP2-7	0.863181	18	1	4.24264	2	Nucleobase-ascorbate_transporter_6_(NAT6)	vv50124Porters_cat_30_to_64	34.99_transport.misc;
VIT_13s0019g04280	VIT_03s0038g02520	VviPIP2-7	0.800143	1	20	4.47214	3	Aquaporin_PIP2B	vv50101Channels_and_pores	34.19.1_transport.Major Intrinsic Proteins.PIP;
VIT_05s0020g03890	VIT_03s0038g02520	VviPIP2-7	0.845479	10	3	5.47723	4	Kinase_interacting	0	29.4_protein.postranslational modification;
VIT_06s0009g00690	VIT_03s0038g02520	VviPIP2-7	0.844234	18	4	8.48528	5	NIMA-related_kinase_NEK6	0	29.4_protein.postranslational modification;
VIT_03s0088g00380	VIT_03s0038g02520	VviPIP2-7	0.843743	23	5	10.7238	6	Tubulin_alpha	vv44145Phagosome_vv44810Regulation_of_actin_cytoskeleton	31.1.1.2_cell.organisation.cytoskeleton.mikrotubuli;
VIT_14s0083g01110	VIT_03s0038g02520	VviPIP2-7	0.71884	1	115	10.7238	7	Brassinosteroid-6-oxidase	vv10905Brassinosteroid_biosynthesis	17.3.1.1.99_hormone metabolism.brassinosteroid.synthesis-degradation.BRs.other;17.3.1.1.4_hormone metabolism.brassinosteroid.synthesis-degradation.BRs.BR6OX
VIT_06s0009g02020	VIT_03s0038g02520	VviPIP2-7	0.843484	20	6	10.9545	8	Tubulin_beta-4_chain	vv44145Phagosome_vv44810Regulation_of_actin_cytoskeleton	31.1.1.2_cell.organisation.cytoskeleton.mikrotubuli;
VIT_00s1306g00010	VIT_03s0038g02520	VviPIP2-7	0.818466	18	10	13.4164	9	COP1-interacting_protein_7	vv24120Ubiquitin_mediated_proteolysis	31.1_cell.organisation;20.1.7_stress.biotic.PR-proteins
VIT_06s0004g04510	VIT_03s0038g02520	VviPIP2-7	0.812909	25	13	18.0278	10	Heat_shock_protein_70	vv23040Spliceosome_vv24141Protein_processing_in_endoplasmic_reticulum_vv50101Channels_and_pores	29.6_protein.folding;20.2.1_stress.abiotic.heat
VIT_12s0028g03610	VIT_03s0038g02520	VviPIP2-7	0.814735	41	12	22.1811	11	Cellulase	vv40006Cell_wall	26.3_misc.gluco-, galacto- and mannosidases;
VIT_18s0122g00120	VIT_03s0038g02520	VviPIP2-7	0.810083	36	16	24	12	Cellulose_synthase_CESA2	vv40006Cell_wall	10.2.1_cell wall.cellulose synthesis.cellulose synthase;
VIT_04s0008g05220	VIT_03s0038g02520	VviPIP2-7	0.841323	87	7	24.6779	13	Cellulose_synthase_CESA1	vv40006Cell_wall	10.2.1_cell wall.cellulose synthesis.cellulose synthase;
VIT_16s0039g01650	VIT_03s0038g02520	VviPIP2-7	0.821706	80	8	25.2982	14	Transporter-related	vv50109Incompletely_characterized_transport_systems	35.1_not assigned.no ontology;
VIT_18s0001g14360	VIT_03s0038g02520	VviPIP2-7	0.777285	21	39	28.6182	15	Tubulin_beta-1_chain	vv44145Phagosome_vv44810Regulation_of_actin_cytoskeleton	31.1.1.2_cell.organisation.cytoskeleton.mikrotubuli;
VIT_06s0004g02890	VIT_03s0038g02520	VviPIP2-7	0.819553	98	9	29.6985	16	Protein_disulfide-isomerase_A1	vv24141Protein_processing_in_endoplasmic_reticulum	21.1.1_redox.thioredoxin.PDIL;
VIT_19s0014g03190	VIT_03s0038g02520	VviPIP2-7	0.778545	28	37	32.187	17	Unknown_protein	0	35.2_not assigned.unknown;
VIT_02s0025g01330	VIT_03s0038g02520	VviPIP2-7	0.79421	47	23	32.8786	18	Polygalacturonase_GH28	vv40006Cell_wall	10.6.3_cell wall.degradation.pectate lyases and polygalacturonases;
VIT_18s0001g08250	VIT_03s0038g02520	VviPIP2-7	0.80477	60	19	33.7639	19	Tubulin_alpha-3_chain	vv44145Phagosome_vv44810Regulation_of_actin_cytoskeleton	31.1.1.2_cell.organisation.cytoskeleton.mikrotubuli;
VIT_00s0813g00010	VIT_03s0038g02520	VviPIP2-7	0.798228	60	21	35.4965	20	Nucleobase-ascorbate_transporter_11_(NAT11)	vv50124Porters_cat_30_to_64	34.99_transport.misc;
VIT_12s0057g01310	VIT_03s0038g02520	VviPIP2-7	0.806542	78	17	36.4143	21	SUB1_(short_under_blue_light_1)	0	35.2_not assigned.unknown;
VIT_02s0012g00580	VIT_03s0038g02520	VviPIP2-7	0.812645	101	14	37.6032	22	Ankyrin_protein_kinase	0	20.2.3_stress.abiotic.drought/salt;
VIT_00s1306g00020	VIT_03s0038g02520	VviPIP2-7	0.791852	58	25	38.0789	23	No_hit	0	35.2_not assigned.unknown;
VIT_18s0001g13870	VIT_03s0038g02520	VviPIP2-7	0.811935	97	15	38.1445	24	Calmodulin_binding_protein	0	30.3_signalling.calcium;
VIT_13s0064g01260	VIT_03s0038g02520	VviPIP2-7	0.766203	34	48	40.398	25	DNA-damage-repair/toleration_protein_(DRT100)	0	30.2.11_signalling.receptor kinases.leucine rich repeat XI;28.2_DNA.repair
VIT_15s0021g01550	VIT_03s0038g02520	VviPIP2-7	0.815945	173	11	43.6234	26	Unknown_protein	0	35.2_not assigned.unknown;
VIT_00s0259g00100	VIT_03s0038g02520	VviPIP2-7	0.777168	48	40	43.8178	27	Proline-rich_family_protein	0	35.1_not assigned.no ontology;
VIT_05s0029g00420	VIT_03s0038g02520	VviPIP2-7	0.724678	20	98	44.2719	28	Nucleotide_sugar_epimerase	vv10500Starch_and_sucrose_metabolism_vv10520Nucleotide_sugars_metabolism_vv40006Cell_wall	10.1.6_cell wall.precursor synthesis.GAE;
VIT_02s0025g03390	VIT_03s0038g02520	VviPIP2-7	0.77534	48	42	44.8999	29	Aquaporin_TMP-C	vv50101Channels_and_pores	34.19.1_transport.Major Intrinsic Proteins.PIP;
VIT_06s0004g00440	VIT_03s0038g02520	VviPIP2-7	0.775018	48	44	45.9565	30	No_hit	0	35.2_not assigned.unknown;
VIT_08s0032g00910	VIT_03s0038g02520	VviPIP2-7	0.782586	65	34	47.0106	31	Fasciclin_domain-containing_protein_FLA17	vv40006Cell_wall	10.5.1.1_cell wall.cell wall proteins.AGPs.AGP;
VIT_14s0081g00010	VIT_03s0038g02520	VviPIP2-7	0.774208	50	45	47.4342	32	IAA16	vv30003Auxin_signaling_vv60008AUXIAA	27.3.40_RNA.regulation of transcription.Aux/IAA family;
VIT_14s0036g00820	VIT_03s0038g02520	VviPIP2-7	0.784405	72	33	48.7442	33	Kinase_interacting	0	29.4_protein.postranslational modification;
VIT_07s0031g01180	VIT_03s0038g02520	VviPIP2-7	0.795251	126	22	52.6498	34	Armadillo_helical	0	35.1.19_not assigned.no ontology.C2 domain-containing protein;
VIT_08s0056g01570	VIT_03s0038g02520	VviPIP2-7	0.792244	118	24	53.2165	35	5-methyltetrahydropteroyltriglutamate--homocysteine_S-methyltransferase	vv10271Methionine_metabolism	13.1.3.4_amino acid metabolism.synthesis.aspartate family.methionine;
VIT_11s0037g00930	VIT_03s0038g02520	VviPIP2-7	0.806538	167	18	54.827	36	GDP-L-fucose_synthase.	vv10051Fructose_and_mannose_metabolism	10.1.8_cell wall.precursor synthesis.GER;
VIT_11s0052g00020	VIT_03s0038g02520	VviPIP2-7	0.790077	101	30	55.0454	37	Balbiani_ring_1	0	35.1_not assigned.no ontology;
VIT_05s0062g01320	VIT_03s0038g02520	VviPIP2-7	0.786261	112	31	58.9237	38	Chitinase	vv10530Aminosugars_metabolism	20.1_stress.biotic;
VIT_12s0059g02260	VIT_03s0038g02520	VviPIP2-7	0.75924	63	58	60.4483	39	Glutamate_receptor_GLR5	vv50101Channels_and_pores	30.1_signalling.in sugar and nutrient physiology;
VIT_05s0094g00980	VIT_03s0038g02520	VviPIP2-7	0.782168	107	35	61.1964	40	Kinase_interacting	0	29.4_protein.postranslational modification;28.1_DNA.synthesis/chromatin structure
VIT_06s0061g01230	VIT_03s0038g02520	VviPIP2-7	0.748628	55	69	61.6036	41	Cellulose_synthase_CSLA02	vv40006Cell_wall	10.2_cell wall.cellulose synthesis;
VIT_11s0016g00690	VIT_03s0038g02520	VviPIP2-7	0.675831	16	263	64.8691	42	Senescence-associated_protein	0	33.99_development.unspecified;
VIT_11s0103g00550	VIT_03s0038g02520	VviPIP2-7	0.775309	102	43	66.2269	43	Subtilisin-like_serine_protease_3	vv50101Channels_and_pores	29.5.1_protein.degradation.subtilases;
VIT_00s0516g00030	VIT_03s0038g02520	VviPIP2-7	0.784958	138	32	66.453	44	Dehydrogenase/reductase_SDR_family_member_4	vv44146Peroxisome	26.22_misc.short chain dehydrogenase/reductase (SDR);
VIT_06s0004g00410	VIT_03s0038g02520	VviPIP2-7	0.791421	172	28	69.3974	45	Carboxyl-terminal_peptidase	0	29.5_protein.degradation;
VIT_17s0000g05070	VIT_03s0038g02520	VviPIP2-7	0.734788	65	84	73.8918	46	Phytochelatin_synthetase	vv10251Glutamate_metabolism	10.2.2_cell wall.cellulose synthesis.COBRA;
VIT_12s0059g00570	VIT_03s0038g02520	VviPIP2-7	0.756633	90	62	74.6994	47	fasciclin_arabinogalactan-protein_(FLA7)	vv40006Cell_wall	10.5.1.1_cell wall.cell wall proteins.AGPs.AGP;
VIT_08s0040g00630	VIT_03s0038g02520	VviPIP2-7	0.780419	167	36	77.5371	48	Hydroxyproline-rich_glycoprotein	vv40006Cell_wall	29.5.11.4.2_protein.degradation.ubiquitin.E3.RING;
VIT_06s0061g01310	VIT_03s0038g02520	VviPIP2-7	0.756306	128	63	89.7998	49	Nucleobase-ascorbate_transporter_12_(NAT12)	vv50124Porters_cat_30_to_64	34.99_transport.misc;
VIT_05s0029g00390	VIT_03s0038g02520	VviPIP2-7	0.734474	96	85	90.3327	50	Basic_helix-loop-helix_(bHLH)_family	vv60011BHLH	27.3.6_RNA.regulation of transcription.bHLH,Basic Helix-Loop-Helix family;
VIT_00s0373g00010	VIT_03s0038g02520	VviPIP2-7	0.739376	106	79	91.5096	51	Tubulin_alpha-3_chain	vv44145Phagosome_vv44810Regulation_of_actin_cytoskeleton	31.1.1.2_cell.organisation.cytoskeleton.mikrotubuli;
VIT_08s0040g00980	VIT_03s0038g02520	VviPIP2-7	0.767423	184	47	92.9946	52	Tubulin_beta-1_chain	vv44145Phagosome_vv44810Regulation_of_actin_cytoskeleton	31.1.1.2_cell.organisation.cytoskeleton.mikrotubuli;
VIT_14s0066g00250	VIT_03s0038g02520	VviPIP2-7	0.706995	66	143	97.1494	53	Lipase_GDSL	0	26.28_misc.GDSL-motif lipase;
VIT_16s0050g00380	VIT_03s0038g02520	VviPIP2-7	0.775778	236	41	98.3667	54	Tubulin_beta-1	vv44145Phagosome_vv44810Regulation_of_actin_cytoskeleton	31.1.1.2_cell.organisation.cytoskeleton.mikrotubuli;
VIT_17s0000g07640	VIT_03s0038g02520	VviPIP2-7	0.778487	259	38	99.2069	55	Mannose-1-phosphate_guanyltransferase	vv10530Aminosugars_metabolism	2.1.2.1_major CHO metabolism.synthesis.starch.AGPase;
VIT_14s0108g00430	VIT_03s0038g02520	VviPIP2-7	0.70641	68	145	99.2975	56	ABC_transporter_B_member_16	vv52010ABC_transporters	34.16_transport.ABC transporters and multidrug resistance systems;
VIT_12s0035g02180	VIT_03s0038g02520	VviPIP2-7	0.791593	369	27	99.8148	57	Endo-1,4-beta-glucanase	vv40006Cell_wall	10.2_cell wall.cellulose synthesis;
VIT_08s0007g04780	VIT_03s0038g02520	VviPIP2-7	0.701727	65	154	100.05	58	Aquaporin_GAMMA-TIP	vv50101Channels_and_pores	34.19.2_transport.Major Intrinsic Proteins.TIP;
VIT_06s0080g00250	VIT_03s0038g02520	VviPIP2-7	0.760656	176	57	100.16	59	Sialyltransferase	vv10602Glycosphingolipid_biosynthesis	29.7_protein.glycosylation;
VIT_09s0002g00330	VIT_03s0038g02520	VviPIP2-7	0.707428	71	142	100.409	60	Pectinesterase_PME1	vv40006Cell_wall	10.8.1_cell wall.pectin*esterases.PME;
VIT_00s0455g00040	VIT_03s0038g02520	VviPIP2-7	0.791416	357	29	101.75	61	Glycosyl_transferase_family_8_protein	0	26.2_misc.UDP glucosyl and glucoronyl transferases;
VIT_06s0004g01270	VIT_03s0038g02520	VviPIP2-7	0.762165	205	53	104.235	62	Callose_synthase_catalytic_subunit	vv10500Starch_and_sucrose_metabolism	3.6_minor CHO metabolism.callose;
VIT_09s0002g06760	VIT_03s0038g02520	VviPIP2-7	0.791805	428	26	105.489	63	Phospholipase_D_alpha_1_precursor_(PLD_1)_(Choline_phosphatase_1)	vv10564Glycerophospholipid_metabolism_vv10565Ether_lipid_metabolism_vv30001ABA_signaling_vv34020Calcium_signaling_pathway_vv50110Protein_coat	11.9.3.1_lipid metabolism.lipid degradation.lysophospholipases.phospholipase D;
VIT_08s0032g00930	VIT_03s0038g02520	VviPIP2-7	0.737875	154	82	112.374	64	Fasciclin_domain-containing_protein_FLA17	vv40006Cell_wall	10.5.1.1_cell wall.cell wall proteins.AGPs.AGP;
VIT_07s0005g00550	VIT_03s0038g02520	VviPIP2-7	0.733017	146	87	112.703	65	Ribosomal_protein_S12_(RPS12C)_40S	vv23010Ribosome	35.2_not assigned.unknown;
VIT_18s0089g00920	VIT_03s0038g02520	VviPIP2-7	0.724454	133	101	115.901	66	RNA_binding_motif_protein_38	0	27.4_RNA.RNA binding;
VIT_06s0009g01320	VIT_03s0038g02520	VviPIP2-7	0.709947	100	137	117.047	67	L-ascorbate_oxidase	vv10053Ascorbate_and_aldarate_metabolism_vv50109Incompletely_characterized_transport_systems	21.2.1_redox.ascorbate and glutathione.ascorbate;
VIT_12s0034g01760	VIT_03s0038g02520	VviPIP2-7	0.760982	260	56	120.665	68	Unknown_protein	0	35.2_not assigned.unknown;
VIT_14s0066g01850	VIT_03s0038g02520	VviPIP2-7	0.714879	118	126	121.934	69	Peroxidase	vv10360Phenylalanine_metabolism_vv10680Methane_metabolism	26.12_misc.peroxidases;
VIT_08s0007g02470	VIT_03s0038g02520	VviPIP2-7	0.70419	109	149	127.44	70	Aspartyl_protease	0	29.5_protein.degradation;
VIT_03s0180g00070	VIT_03s0038g02520	VviPIP2-7	0.702117	108	153	128.546	71	Cyclase	0	28.99_DNA.unspecified;
VIT_00s0483g00010	VIT_03s0038g02520	VviPIP2-7	0.742076	221	75	128.744	72	Nucleobase-ascorbate_transporter_11_(NAT11)	vv50124Porters_cat_30_to_64	34.99_transport.misc;
VIT_10s0003g01310	VIT_03s0038g02520	VviPIP2-7	0.608836	23	779	133.854	73	Unknown_protein	0	35.2_not assigned.unknown;
VIT_12s0057g01020	VIT_03s0038g02520	VviPIP2-7	0.700837	121	160	139.14	74	fasciclin-like_arabinogalactan_protein_FLA2	vv40006Cell_wall	10.5.1.1_cell wall.cell wall proteins.AGPs.AGP;
VIT_00s0144g00040	VIT_03s0038g02520	VviPIP2-7	0.590919	20	1001	141.492	75	R_protein_MLA10	vv34627R_proteins_from_Plant-pathogen_interaction	35.2_not assigned.unknown;
VIT_04s0008g05240	VIT_03s0038g02520	VviPIP2-7	0.761921	372	54	141.732	76	Brittle_1_protein	vv50123Porters_cat_18_to_29	34.8_transport.metabolite transporters at the envelope membrane;
VIT_02s0087g00170	VIT_03s0038g02520	VviPIP2-7	0.761188	368	55	142.267	77	Leucine-rich_repeat_transmembrane_protein_kinase	0	30.2.13_signalling.receptor kinases.leucine rich repeat XIII;
VIT_13s0064g00890	VIT_03s0038g02520	VviPIP2-7	0.75348	312	65	142.408	78	Cellulose_synthase_CESA3	vv30011Jasmonate_signaling_vv40006Cell_wall	10.2.1_cell wall.cellulose synthesis.cellulose synthase;
VIT_16s0098g01290	VIT_03s0038g02520	VviPIP2-7	0.741891	283	76	146.656	79	Major_Facilitator_Superfamily_protein	0	35.2_not assigned.unknown;
VIT_08s0040g00010	VIT_03s0038g02520	VviPIP2-7	0.756857	354	61	146.949	80	feronia_receptor-like_kinase	0	30.2.16_signalling.receptor kinases.Catharanthus roseus-like RLK1;
VIT_03s0091g00420	VIT_03s0038g02520	VviPIP2-7	0.686675	105	213	149.549	81	No_hit	0	35.2_not assigned.unknown;
VIT_01s0150g00210	VIT_03s0038g02520	VviPIP2-7	0.70121	144	158	150.838	82	CYP51A	vv10100Biosynthesis_of_steroids	17.3.1.2.3_hormone metabolism.brassinosteroid.synthesis-degradation.sterols.CYP51;
VIT_17s0000g09840	VIT_03s0038g02520	VviPIP2-7	0.768804	505	46	152.414	83	Adenosylhomocysteinase_1	vv10271Methionine_metabolism_vv10450Selenoamino_acid_metabolism	13.2.3.4_amino acid metabolism.degradation.aspartate family.methionine;
VIT_14s0060g01580	VIT_03s0038g02520	VviPIP2-7	0.739902	323	78	158.726	84	Protein_phosphatase_2C	0	29.4_protein.postranslational modification;
VIT_18s0001g14040	VIT_03s0038g02520	VviPIP2-7	0.728881	313	91	168.769	85	Endo-1,4-beta-glucanase	vv40006Cell_wall	26.3.4_misc.gluco-, galacto- and mannosidases.endoglucanase;10.6.1_cell wall.degradation.cellulases and beta -1,4-glucanases
VIT_02s0241g00030	VIT_03s0038g02520	VviPIP2-7	0.716094	240	120	169.706	86	Sterol_4-alpha-methyl-oxidase_1_(SMO1)	vv10100Biosynthesis_of_steroids	35.2_not assigned.unknown;
VIT_18s0001g13230	VIT_03s0038g02520	VviPIP2-7	0.708148	206	140	169.823	87	Beta-galactosidase_BG1_[Vitis_vinifera]	vv10052Galactose_metabolism_vv10511N-Glycan_degradation_vv10600Sphingolipid_metabolism	26.3.2_misc.gluco-, galacto- and mannosidases.beta-galactosidase;
VIT_05s0020g03370	VIT_03s0038g02520	VviPIP2-7	0.762598	557	52	170.188	88	5-nucleotidase_surE	vv10740Riboflavin_metabolism	26.13_misc.acid and other phosphatases;
VIT_08s0007g02350	VIT_03s0038g02520	VviPIP2-7	0.716889	247	118	170.722	89	Harpin-induced_protein	0	20.1_stress.biotic;
VIT_14s0060g01430	VIT_03s0038g02520	VviPIP2-7	0.724652	295	99	170.895	90	Unknown_protein	0	35.2_not assigned.unknown;
VIT_01s0026g00960	VIT_03s0038g02520	VviPIP2-7	0.715166	246	125	175.357	91	Unknown_protein	0	35.2_not assigned.unknown;
VIT_19s0090g01470	VIT_03s0038g02520	VviPIP2-7	0.689776	153	203	176.236	92	Protease_inhibitor/seed_storage/lipid_transfer_protein_(LTP)	0	35.2_not assigned.unknown;
VIT_13s0067g01690	VIT_03s0038g02520	VviPIP2-7	0.76285	621	51	177.963	93	Ankyrin	0	20.2.3_stress.abiotic.drought/salt;
VIT_09s0002g01040	VIT_03s0038g02520	VviPIP2-7	0.738572	394	81	178.645	94	Subtilase	0	29.5.1_protein.degradation.subtilases;
VIT_05s0020g01530	VIT_03s0038g02520	VviPIP2-7	0.745047	455	72	180.997	95	Alpha-1,6-xylosyltransferase	vv40006Cell_wall	26.2_misc.UDP glucosyl and glucoronyl transferases;
VIT_14s0060g00250	VIT_03s0038g02520	VviPIP2-7	0.641634	69	485	182.934	96	Unknown	0	35.2_not assigned.unknown;
VIT_05s0029g00330	VIT_03s0038g02520	VviPIP2-7	0.745958	472	71	183.063	97	Adenosylhomocysteinase_(S-adenosyl-L-homocysteine_hydrolase)	vv10271Methionine_metabolism_vv10450Selenoamino_acid_metabolism	13.2.3.4_amino acid metabolism.degradation.aspartate family.methionine;
VIT_07s0031g00540	VIT_03s0038g02520	VviPIP2-7	0.677065	134	256	185.213	98	Rapid_ALkalinization_Factor_RALFL34	0	30.8_signalling.misc;
VIT_08s0007g01630	VIT_03s0038g02520	VviPIP2-7	0.739337	437	80	186.976	99	Tubulin_beta-2_chain	vv44145Phagosome_vv44810Regulation_of_actin_cytoskeleton	31.1.1.2_cell.organisation.cytoskeleton.mikrotubuli;
VIT_09s0002g00920	VIT_03s0038g02520	VviPIP2-7	0.766164	729	49	189	100	Lung_seven_transmembrane_receptor	0	35.2_not assigned.unknown;
VIT_03s0038g01390	VIT_03s0038g01390	VviXIP2-1	1	0	0	0	0	Aquaporin_TIP3;1	vv50101Channels_and_pores	35.2_not assigned.unknown;
VIT_01s0010g02270	VIT_03s0038g01390	VviXIP2-1	0.769933	2	1	1.41421	1	DELLA_protein_RGL1_(RGA-like_protein_1)	vv30010Gibberellin_signaling_vv60032GRAS	33.99_development.unspecified;
VIT_13s0019g03310	VIT_03s0038g01390	VviXIP2-1	0.760646	7	2	3.74166	2	Transposon_protein	0	35.2_not assigned.unknown;
VIT_18s0001g11790	VIT_03s0038g01390	VviXIP2-1	0.729627	2	7	3.74166	3	Inositol_polyphosphate_5-phosphatase	vv10562Inositol_phosphate_metabolism_vv34070Phosphatidylinositol_signaling_system	28.1_DNA.synthesis/chromatin structure;
VIT_01s0011g04220	VIT_03s0038g01390	VviXIP2-1	0.699346	1	25	5	4	Unknown	0	35.2_not assigned.unknown;
VIT_05s0020g03700	VIT_03s0038g01390	VviXIP2-1	0.754928	12	3	6	5	GCN5_N-acetyltransferase_(GNAT)	vv60082GNAT	26.24_misc.GCN5-related N-acetyltransferase;
VIT_18s0001g03390	VIT_03s0038g01390	VviXIP2-1	0.743003	37	4	12.1655	6	S-receptor_kinase	0	29.4_protein.postranslational modification;
VIT_08s0007g04830	VIT_03s0038g01390	VviXIP2-1	0.731288	32	6	13.8564	7	Myb_domain_protein_27	vv60044MYB	27.3.25_RNA.regulation of transcription.MYB domain transcription factor family;16.5.1.2.1_secondary metabolism.sulfur-containing.glucosinolates.regulation.aliphatic
VIT_18s0001g08660	VIT_03s0038g01390	VviXIP2-1	0.716167	16	13	14.4222	8	Unknown	0	35.2_not assigned.unknown;
VIT_00s0684g00020	VIT_03s0038g01390	VviXIP2-1	0.725458	27	8	14.6969	9	Calmodulin_binding_IQD20_(IQ-domain_20)	0	35.2_not assigned.unknown;
VIT_09s0002g01570	VIT_03s0038g01390	VviXIP2-1	0.719096	36	10	18.9737	10	Unknown_protein	0	35.2_not assigned.unknown;
VIT_18s0041g02010	VIT_03s0038g01390	VviXIP2-1	0.711705	25	16	20	11	12-oxophytodienoate_reductase_1	vv10592alpha-Linolenic_acid_metabolism	17.7.1.5_hormone metabolism.jasmonate.synthesis-degradation.12-Oxo-PDA-reductase;
VIT_18s0041g02050	VIT_03s0038g01390	VviXIP2-1	0.70684	25	19	21.7945	12	12-oxophytodienoate_reductase_1	vv10592alpha-Linolenic_acid_metabolism	17.7.1.5_hormone metabolism.jasmonate.synthesis-degradation.12-Oxo-PDA-reductase;
VIT_13s0074g00340	VIT_03s0038g01390	VviXIP2-1	0.735251	120	5	24.4949	13	Unknown	0	35.2_not assigned.unknown;
VIT_07s0129g01030	VIT_03s0038g01390	VviXIP2-1	0.678523	9	67	24.5561	14	Cinnamyl_alcohol_dehydrogenase	vv10940Phenylpropanoid_biosynthesis	16.2.1.10_secondary metabolism.phenylpropanoids.lignin biosynthesis.CAD;
VIT_14s0060g01240	VIT_03s0038g01390	VviXIP2-1	0.67821	9	69	24.9199	15	Unknown_protein	0	35.2_not assigned.unknown;
VIT_14s0030g01410	VIT_03s0038g01390	VviXIP2-1	0.703825	43	20	29.3258	16	GCN5_N-acetyltransferase_(GNAT)	vv60082GNAT	26.24_misc.GCN5-related N-acetyltransferase;
VIT_02s0012g00770	VIT_03s0038g01390	VviXIP2-1	0.681252	16	61	31.241	17	No_hit	0	35.2_not assigned.unknown;
VIT_12s0034g01960	VIT_03s0038g01390	VviXIP2-1	0.701929	54	23	35.242	18	No_hit	0	35.2_not assigned.unknown;
VIT_08s0032g01000	VIT_03s0038g01390	VviXIP2-1	0.683769	24	56	36.6606	19	No_hit	0	35.2_not assigned.unknown;
VIT_13s0067g03010	VIT_03s0038g01390	VviXIP2-1	0.713405	102	14	37.7889	20	Unknown	0	35.2_not assigned.unknown;
VIT_11s0016g00390	VIT_03s0038g01390	VviXIP2-1	0.666083	17	104	42.0476	21	Zinc_finger_(C3HC4-type_ring_finger)	vv60078Other_zf-C3HC4	29.5.11.4.2_protein.degradation.ubiquitin.E3.RING;
VIT_06s0004g05010	VIT_03s0038g01390	VviXIP2-1	0.686726	37	48	42.1426	22	Ubiquitin_fusion_degradation_protein_UFD1	vv24141Protein_processing_in_endoplasmic_reticulum_vv50133Primary_active_transporter_cat_A9_to_A18	29.5.11_protein.degradation.ubiquitin;
VIT_04s0008g04940	VIT_03s0038g01390	VviXIP2-1	0.673151	24	83	44.6318	23	Gibberellin_3beta-hydroxylase3	vv10904Diterpenoid_biosynthesis_vv30001ABA_signaling	17.6.1.12_hormone metabolism.gibberelin.synthesis-degradation.GA3 oxidase;17.6.1_hormone metabolism.gibberelin.synthesis-degradation
VIT_02s0025g04110	VIT_03s0038g01390	VviXIP2-1	0.666455	20	102	45.1664	24	MAPKKK_HA-tagged_protein_kinase	0	30.6_signalling.MAP kinases;
VIT_05s0165g00070	VIT_03s0038g01390	VviXIP2-1	0.637915	9	254	47.8121	25	No_hit	0	35.2_not assigned.unknown;
VIT_18s0001g06790	VIT_03s0038g01390	VviXIP2-1	0.661796	20	117	48.3735	26	Ripening_regulated_protein_DDTFR18	vv50125Porters_cat_66_to_94	34.99_transport.misc;33.99_development.unspecified
VIT_17s0119g00240	VIT_03s0038g01390	VviXIP2-1	0.682803	43	59	50.3686	27	Trypsin_and_protease_inhibitor_Kunitz_family	0	20.1.7.6.1_stress.biotic.PR-proteins.proteinase inhibitors.trypsin inhibitor;
VIT_18s0041g02070	VIT_03s0038g01390	VviXIP2-1	0.694161	69	37	50.5272	28	12-oxophytodienoate_reductase_1	vv10592alpha-Linolenic_acid_metabolism	17.7.1.5_hormone metabolism.jasmonate.synthesis-degradation.12-Oxo-PDA-reductase;
VIT_13s0019g01510	VIT_03s0038g01390	VviXIP2-1	0.667988	27	98	51.4393	29	Unknown_protein	0	35.2_not assigned.unknown;
VIT_18s0157g00080	VIT_03s0038g01390	VviXIP2-1	0.719124	324	9	54	30	Alliin_lyase_precursor	vv10272Cysteine_metabolism	35.2_not assigned.unknown;
VIT_06s0004g04680	VIT_03s0038g01390	VviXIP2-1	0.663111	29	111	56.7362	31	No_hit	0	35.2_not assigned.unknown;
VIT_07s0005g05680	VIT_03s0038g01390	VviXIP2-1	0.679962	53	63	57.7841	32	Tetratricopeptide_repeat_domain_male_sterility_MS5	0	33.99_development.unspecified;
VIT_02s0025g01620	VIT_03s0038g01390	VviXIP2-1	0.717971	379	11	64.5678	33	Lipase_GDSL	0	26.28_misc.GDSL-motif lipase;
VIT_07s0005g05930	VIT_03s0038g01390	VviXIP2-1	0.678596	91	66	77.4984	34	Auxin-binding_protein_ABP19	vv30003Auxin_signaling	20.2.99_stress.abiotic.unspecified;
VIT_08s0058g00790	VIT_03s0038g01390	VviXIP2-1	0.669588	66	94	78.7655	35	Secoisolariciresinol_dehydrogenase	vv10940Phenylpropanoid_biosynthesis	26.22_misc.short chain dehydrogenase/reductase (SDR);
VIT_05s0020g03300	VIT_03s0038g01390	VviXIP2-1	0.650876	37	169	79.0759	36	S-receptor_kinase	0	29.4_protein.postranslational modification;
VIT_18s0001g00220	VIT_03s0038g01390	VviXIP2-1	0.674497	79	80	79.4984	37	Unknown	0	35.2_not assigned.unknown;
VIT_18s0001g00840	VIT_03s0038g01390	VviXIP2-1	0.680046	104	62	80.2994	38	Syringolide-induced_protein_14-1-1	0	35.2_not assigned.unknown;
VIT_02s0012g01610	VIT_03s0038g01390	VviXIP2-1	0.67339	82	82	82	39	Beta-1,3-glucanase_precursor	0	26.4.1_misc.beta 1,3 glucan hydrolases.glucan endo-1,3-beta-glucosidase;
VIT_08s0040g00960	VIT_03s0038g01390	VviXIP2-1	0.619422	16	424	82.365	40	CXE_carboxylesterase	0	24_Biodegradation of Xenobiotics;11.9.3.2_lipid metabolism.lipid degradation.lysophospholipases.carboxylesterase
VIT_06s0004g08060	VIT_03s0038g01390	VviXIP2-1	0.690965	178	41	85.4283	41	Lipid_transfer_protein_3	0	11.6_lipid metabolism.lipid transfer proteins etc;
VIT_07s0005g04690	VIT_03s0038g01390	VviXIP2-1	0.695792	233	33	87.6869	42	7S_globulin_precursor,_basic	0	35.2_not assigned.unknown;
VIT_05s0020g04710	VIT_03s0038g01390	VviXIP2-1	0.691317	197	40	88.7694	43	Protein_transport_protein_Sec23A	vv24141Protein_processing_in_endoplasmic_reticulum_vv50110Protein_coat	29.3.4.2_protein.targeting.secretory pathway.golgi;
VIT_15s0046g00380	VIT_03s0038g01390	VviXIP2-1	0.697385	276	29	89.4651	44	Seven_in_absentia_(SINA)_family_protein	vv24120Ubiquitin_mediated_proteolysis	33.99_development.unspecified;
VIT_10s0116g01840	VIT_03s0038g01390	VviXIP2-1	0.716815	680	12	90.3327	45	No_hit	0	35.2_not assigned.unknown;
VIT_19s0015g01780	VIT_03s0038g01390	VviXIP2-1	0.644151	39	210	90.4986	46	Zinc_finger_(C2H2_type)_family	vv60017C2H2	27.3.11_RNA.regulation of transcription.C2H2 zinc finger family;
VIT_17s0000g02940	VIT_03s0038g01390	VviXIP2-1	0.644019	40	213	92.3038	47	Glutathione_S-transferase_8_GSTU8	vv10480Glutathione_metabolism	26.9_misc.glutathione S transferases;
VIT_08s0007g00100	VIT_03s0038g01390	VviXIP2-1	0.653927	55	159	93.5147	48	Unknown	0	35.2_not assigned.unknown;
VIT_16s0022g00440	VIT_03s0038g01390	VviXIP2-1	0.679775	143	65	96.4106	49	Dynein_light_chain_LC8-type	vv44810Regulation_of_actin_cytoskeleton	31.1_cell.organisation;
VIT_00s0220g00150	VIT_03s0038g01390	VviXIP2-1	0.67474	122	78	97.55	50	Polygalacturonase_GH28	vv40006Cell_wall	10.6.3_cell wall.degradation.pectate lyases and polygalacturonases;
VIT_14s0030g01500	VIT_03s0038g01390	VviXIP2-1	0.647707	55	187	101.415	51	SF21	0	35.2_not assigned.unknown;
VIT_00s0187g00120	VIT_03s0038g01390	VviXIP2-1	0.612501	21	497	102.162	52	Cystatin	0	35.2_not assigned.unknown;
VIT_09s0002g02260	VIT_03s0038g01390	VviXIP2-1	0.707067	614	18	105.128	53	H(+)-ATPase_9_AHA9	vv10190Oxidative_phosphorylation_vv50131Primary_active_transporter_cat_A2_to_A4	34.1.2_transport.p- and v-ATPases.H+-exporting ATPase;34.1_transport.p- and v-ATPases
VIT_12s0059g01120	VIT_03s0038g01390	VviXIP2-1	0.655225	83	152	112.321	54	CAF_protein	0	27.1.19_RNA.processing.ribonucleases;
VIT_07s0005g05920	VIT_03s0038g01390	VviXIP2-1	0.687554	282	46	113.895	55	Auxin-binding_protein_ABP19	vv30003Auxin_signaling	20.2.99_stress.abiotic.unspecified;
VIT_01s0011g03650	VIT_03s0038g01390	VviXIP2-1	0.659644	104	128	115.378	56	Map_kinase_substrate_1_MKS1	0	35.2_not assigned.unknown;
VIT_19s0014g05030	VIT_03s0038g01390	VviXIP2-1	0.698978	511	27	117.461	57	No_hit	0	35.2_not assigned.unknown;
VIT_16s0050g02280	VIT_03s0038g01390	VviXIP2-1	0.683921	254	55	118.195	58	Multidrug_resistance-associated_protein_14	vv52010ABC_transporters	34.16_transport.ABC transporters and multidrug resistance systems;
VIT_18s0086g00590	VIT_03s0038g01390	VviXIP2-1	0.648156	79	185	120.893	59	Auxin-binding_protein_ABP19	vv30003Auxin_signaling	20.2.99_stress.abiotic.unspecified;
VIT_03s0097g00030	VIT_03s0038g01390	VviXIP2-1	0.612202	31	504	124.996	60	Concanavalin_A_lectin	0	30.2.19_signalling.receptor kinases.legume-lectin;29.4_protein.postranslational modification
VIT_10s0003g05580	VIT_03s0038g01390	VviXIP2-1	0.671523	178	89	125.865	61	Carbohydrate_oxidase	0	26.8_misc.nitrilases, *nitrile lyases, berberine bridge enzymes, reticuline oxidases, troponine reductases;
VIT_06s0004g03830	VIT_03s0038g01390	VviXIP2-1	0.697304	530	30	126.095	62	Chitinase_1	vv10530Aminosugars_metabolism	35.2_not assigned.unknown;
VIT_15s0046g00930	VIT_03s0038g01390	VviXIP2-1	0.711567	976	17	128.81	63	Zinc_finger_(C3HC4-type_ring_finger)	vv60078Other_zf-C3HC4	29.5.11.4.2_protein.degradation.ubiquitin.E3.RING;
VIT_12s0055g00400	VIT_03s0038g01390	VviXIP2-1	0.643003	81	220	133.492	64	Unknown	0	35.2_not assigned.unknown;
VIT_09s0002g03700	VIT_03s0038g01390	VviXIP2-1	0.669759	192	93	133.626	65	No_hit	0	35.2_not assigned.unknown;
VIT_06s0080g00610	VIT_03s0038g01390	VviXIP2-1	0.628254	53	341	134.436	66	No_hit	0	35.2_not assigned.unknown;
VIT_01s0011g02900	VIT_03s0038g01390	VviXIP2-1	0.625413	53	364	138.896	67	No_hit	0	35.2_not assigned.unknown;
VIT_17s0119g00230	VIT_03s0038g01390	VviXIP2-1	0.63012	61	319	139.496	68	Trypsin_and_protease_inhibitor_Kunitz_family	0	20.1.7.6.1_stress.biotic.PR-proteins.proteinase inhibitors.trypsin inhibitor;
VIT_18s0072g00450	VIT_03s0038g01390	VviXIP2-1	0.635725	75	271	142.566	69	Unknown_protein	0	35.1_not assigned.no ontology;
VIT_14s0060g01350	VIT_03s0038g01390	VviXIP2-1	0.712439	1357	15	142.671	70	Ribulose_1,5-bisphosphate_carboxylase-oxygenase_large_subunit	vv10710Carbon_fixation	35.2_not assigned.unknown;
VIT_18s0001g13540	VIT_03s0038g01390	VviXIP2-1	0.700984	874	24	144.831	71	Glycine-rich_protein	0	35.2_not assigned.unknown;
VIT_12s0028g01770	VIT_03s0038g01390	VviXIP2-1	0.65999	168	125	144.914	72	FAD-linked_oxidoreductase_1	0	26.8_misc.nitrilases, *nitrile lyases, berberine bridge enzymes, reticuline oxidases, troponine reductases;
VIT_10s0003g05570	VIT_03s0038g01390	VviXIP2-1	0.678395	310	68	145.19	73	Reticuline_oxidase	vv10950Alkaloid_biosynthesis_I	26.8_misc.nitrilases, *nitrile lyases, berberine bridge enzymes, reticuline oxidases, troponine reductases;
VIT_05s0020g01510	VIT_03s0038g01390	VviXIP2-1	0.675673	297	76	150.24	74	Benzodiazepine_receptor	vv50109Incompletely_characterized_transport_systems	20.2_stress.abiotic;17.1.3_hormone metabolism.abscisic acid.induced-regulated-responsive-activated
VIT_04s0008g05700	VIT_03s0038g01390	VviXIP2-1	0.642153	99	228	150.24	75	ACT_domain-containing_protein	0	13_amino acid metabolism;
VIT_00s1751g00010	VIT_03s0038g01390	VviXIP2-1	0.698995	895	26	152.545	76	Trypsin_and_protease_inhibitor_family	0	35.2_not assigned.unknown;
VIT_19s0027g00840	VIT_03s0038g01390	VviXIP2-1	0.656571	160	148	153.883	77	NAC_domain-containing_protein_42	vv60046NAC	33.99_development.unspecified;27.3.27_RNA.regulation of transcription.NAC domain transcription factor family
VIT_06s0004g08270	VIT_03s0038g01390	VviXIP2-1	0.696868	767	31	154.198	78	Transcriptional_factor_B3	vv60001ABI3VP1	27.3.41_RNA.regulation of transcription.B3 transcription factor family;
VIT_03s0063g00700	VIT_03s0038g01390	VviXIP2-1	0.615711	51	467	154.328	79	CXE_carboxylesterase	0	11.9.4.5_lipid metabolism.lipid degradation.beta-oxidation.acyl-CoA thioesterase;11.9.3.2_lipid metabolism.lipid degradation.lysophospholipases.carboxylesterase
VIT_08s0058g00110	VIT_03s0038g01390	VviXIP2-1	0.644442	121	208	158.644	80	Basic_helix-loop-helix_aprataxin	vv60011BHLH	27.3.6_RNA.regulation of transcription.bHLH,Basic Helix-Loop-Helix family;
VIT_14s0081g00610	VIT_03s0038g01390	VviXIP2-1	0.684469	473	54	159.819	81	Unknown_protein	0	35.2_not assigned.unknown;
VIT_00s0302g00040	VIT_03s0038g01390	VviXIP2-1	0.648726	147	178	161.759	82	No_hit	0	#N/A
VIT_05s0020g00510	VIT_03s0038g01390	VviXIP2-1	0.697748	940	28	162.234	83	Glycosyl_hydrolase_family_3_protein	0	35.2_not assigned.unknown;
VIT_01s0011g01880	VIT_03s0038g01390	VviXIP2-1	0.690665	644	42	164.463	84	Unknown_protein	0	35.2_not assigned.unknown;
VIT_12s0028g01780	VIT_03s0038g01390	VviXIP2-1	0.665316	263	105	166.178	85	FAD-linked_oxidoreductase_1	0	26.8_misc.nitrilases, *nitrile lyases, berberine bridge enzymes, reticuline oxidases, troponine reductases;
VIT_05s0020g03680	VIT_03s0038g01390	VviXIP2-1	0.621183	69	403	166.754	86	GCN5_N-acetyltransferase_(GNAT)	vv60082GNAT	26.24_misc.GCN5-related N-acetyltransferase;
VIT_03s0097g00090	VIT_03s0038g01390	VviXIP2-1	0.618997	66	429	168.268	87	Lectin_protein_kinase	0	30.2.19_signalling.receptor kinases.legume-lectin;29.4_protein.postranslational modification
VIT_16s0050g00980	VIT_03s0038g01390	VviXIP2-1	0.589452	30	951	168.908	88	ferric_reduction_oxidase_2	vv50105Transport_electron_carriers	15.1_metal handling.acquisition;
VIT_05s0077g00840	VIT_03s0038g01390	VviXIP2-1	0.552972	14	2080	170.646	89	Galactinol-raffinose_galactosyltransferase	vv10052Galactose_metabolism	3.1.3_minor CHO metabolism.raffinose family.stachyose synthases;3.1.2.1_minor CHO metabolism.raffinose family.raffinose synthases.known
VIT_03s0063g00720	VIT_03s0038g01390	VviXIP2-1	0.612087	58	506	171.313	90	CXE_carboxylesterase_CXE10	0	11.9.4.5_lipid metabolism.lipid degradation.beta-oxidation.acyl-CoA thioesterase;11.9.3.2_lipid metabolism.lipid degradation.lysophospholipases.carboxylesterase
VIT_17s0119g00280	VIT_03s0038g01390	VviXIP2-1	0.632696	100	295	171.756	91	Alpha-amylase/subtilisin_inhibitor	vv10500Starch_and_sucrose_metabolism	20.1.7.6.1_stress.biotic.PR-proteins.proteinase inhibitors.trypsin inhibitor;
VIT_18s0001g06400	VIT_03s0038g01390	VviXIP2-1	0.64268	133	222	171.831	92	No_hit	0	35.2_not assigned.unknown;
VIT_07s0005g04570	VIT_03s0038g01390	VviXIP2-1	0.658409	221	137	174.003	93	Xyloglucanase_inhibitor	0	29.5.4_protein.degradation.aspartate protease;
VIT_13s0074g00350	VIT_03s0038g01390	VviXIP2-1	0.657696	215	142	174.728	94	Unknown	0	35.2_not assigned.unknown;
VIT_17s0119g00150	VIT_03s0038g01390	VviXIP2-1	0.627983	93	343	178.603	95	Alpha-amylase/subtilisin_inhibitor	vv10500Starch_and_sucrose_metabolism	20.1.7.6.1_stress.biotic.PR-proteins.proteinase inhibitors.trypsin inhibitor;
VIT_08s0007g08100	VIT_03s0038g01390	VviXIP2-1	0.679851	540	64	185.903	96	No_hit	0	35.2_not assigned.unknown;
VIT_13s0320g00030	VIT_03s0038g01390	VviXIP2-1	0.607996	60	580	186.548	97	Unknown_protein	0	35.2_not assigned.unknown;
VIT_02s0025g01630	VIT_03s0038g01390	VviXIP2-1	0.673093	415	84	186.708	98	SOS3_(salt_overly_sensitive_3)	vv30001ABA_signaling	30.3_signalling.calcium;
VIT_13s0074g00050	VIT_03s0038g01390	VviXIP2-1	0.676039	483	75	190.329	99	DNA_binding	0	35.2_not assigned.unknown;
VIT_01s0011g02290	VIT_03s0038g01390	VviXIP2-1	0.694226	1051	36	194.515	100	Zf_A20_and_AN1_domain-containing_stress-associated_protein_7	vv60077Other_zf-AN1	27.3.99_RNA.regulation of transcription.unclassified;
VIT_03s0038g01410	VIT_03s0038g01410	VviXIP2-2	1	0	0	0	0	Aquaporin_PIP_PIP1A	vv50101Channels_and_pores	34.19.2_transport.Major Intrinsic Proteins.TIP;34.19.1_transport.Major Intrinsic Proteins.PIP
VIT_00s0181g00180	VIT_03s0038g01410	VviXIP2-2	0.784823	457	1	21.3776	1	LHCB3_(light-harvesting_chlorophyll_binding_protein_3)	vv10196Photosynthesis_antenna_proteins_vv50105Transport_electron_carriers	1.1.1.1_PS.lightreaction.photosystem II.LHC-II;
VIT_00s0181g00200	VIT_03s0038g01410	VviXIP2-2	0.782656	435	2	29.4958	2	LHCB3_(light-harvesting_chlorophyll_binding_protein_3)	vv10196Photosynthesis_antenna_proteins_vv50105Transport_electron_carriers	1.1.1.1_PS.lightreaction.photosystem II.LHC-II;
VIT_18s0001g11710	VIT_03s0038g01410	VviXIP2-2	0.775623	589	3	42.0357	3	Photosystem_II_PsbO_protein	vv10195Photosynthesis_vv50113Thylakoid_targeting_pathway_vv50135Primary_active_transporter_cat_D3_to_E2	1.1.1.2_PS.lightreaction.photosystem II.PSII polypeptide subunits;
VIT_11s0016g01220	VIT_03s0038g01410	VviXIP2-2	0.765691	366	5	42.7785	4	Auxin-binding_protein_ABP19a_precursor	vv30003Auxin_signaling	20.2.99_stress.abiotic.unspecified;
VIT_05s0020g02880	VIT_03s0038g01410	VviXIP2-2	0.774765	481	4	43.8634	5	ADP-glucose_pyrophosphorylase	vv10500Starch_and_sucrose_metabolism	2.1.2.1_major CHO metabolism.synthesis.starch.AGPase;
VIT_18s0001g10550	VIT_03s0038g01410	VviXIP2-2	0.759697	460	7	56.745	6	LHCA5_(Photosystem_I_light_harvesting_complex_gene_5)	vv10196Photosynthesis_antenna_proteins_vv50105Transport_electron_carriers	1.1.2.1_PS.lightreaction.photosystem I.LHC-I;
VIT_04s0023g01550	VIT_03s0038g01410	VviXIP2-2	0.760686	610	6	60.4979	7	Unknown	0	35.2_not assigned.unknown;
VIT_18s0001g10330	VIT_03s0038g01410	VviXIP2-2	0.748703	323	14	67.2458	8	Subtilisin_protease	vv50101Channels_and_pores	29.5.1_protein.degradation.subtilases;
VIT_04s0008g01730	VIT_03s0038g01410	VviXIP2-2	0.756202	625	8	70.7107	9	PSBX_(photosystem_II_subunit_X)	vv10195Photosynthesis	35.2_not assigned.unknown;
VIT_09s0002g04010	VIT_03s0038g01410	VviXIP2-2	0.7543	626	9	75.06	10	Ferredoxin	vv10195Photosynthesis	1.1.5.2_PS.lightreaction.other electron carrier (ox/red).ferredoxin;
VIT_17s0000g04270	VIT_03s0038g01410	VviXIP2-2	0.751202	606	11	81.6456	11	Peptidyl-prolyl_cis-trans_isomerase_B	0	31.3.1_cell.cycle.peptidylprolyl isomerase;
VIT_06s0009g02340	VIT_03s0038g01410	VviXIP2-2	0.750754	655	12	88.6566	12	Tryptophan/tyrosine_permease_family	vv50124Porters_cat_30_to_64	34.3_transport.amino acids;
VIT_13s0067g02910	VIT_03s0038g01410	VviXIP2-2	0.747919	545	15	90.4157	13	Non-specific_lipid-transfer_protein	0	35.2_not assigned.unknown;
VIT_01s0137g00410	VIT_03s0038g01410	VviXIP2-2	0.732226	210	41	92.7901	14	CYP86A2	0	26.1_misc.cytochrome P450;
VIT_01s0127g00340	VIT_03s0038g01410	VviXIP2-2	0.747159	578	16	96.1665	15	Unknown	0	35.1_not assigned.no ontology;
VIT_14s0060g01050	VIT_03s0038g01410	VviXIP2-2	0.750534	713	13	96.2756	16	Pentatricopeptide_(PPR)_repeat-containing_protein	0	35.1.5_not assigned.no ontology.pentatricopeptide (PPR) repeat-containing protein;
VIT_08s0007g07470	VIT_03s0038g01410	VviXIP2-2	0.753957	971	10	98.5393	17	Galactose_mutarotase	vv10010Glycolysis	1.1.40_PS.lightreaction.cyclic electron flow-chlororespiration;
VIT_19s0177g00270	VIT_03s0038g01410	VviXIP2-2	0.734573	325	33	103.562	18	Molecular_chaperone_DnaJ	vv50132Primary_active_transporter_cat_A5_to_A8	20.2.1_stress.abiotic.heat;
VIT_16s0100g00330	VIT_03s0038g01410	VviXIP2-2	0.745049	650	19	111.131	19	Unknown_protein	0	35.2_not assigned.unknown;
VIT_08s0007g00710	VIT_03s0038g01410	VviXIP2-2	0.745457	702	18	112.41	20	Unknown	0	35.2_not assigned.unknown;
VIT_14s0066g02270	VIT_03s0038g01410	VviXIP2-2	0.737175	522	25	114.237	21	Endonuclease/exonuclease/phosphatase_family_protein	0	28.1_DNA.synthesis/chromatin structure;
VIT_08s0007g02970	VIT_03s0038g01410	VviXIP2-2	0.742203	703	20	118.575	22	Unknown_protein	0	35.2_not assigned.unknown;
VIT_03s0038g01150	VIT_03s0038g01410	VviXIP2-2	0.718061	199	71	118.865	23	Auxin-responsive	vv30003Auxin_signaling	17.2.3_hormone metabolism.auxin.induced-regulated-responsive-activated;
VIT_13s0019g02050	VIT_03s0038g01410	VviXIP2-2	0.735809	524	29	123.272	24	Ribulose_bisphosphate_carboxylase/oxygenase_activase,_chloroplast	0	1.3.13_PS.calvin cycle.rubisco interacting;
VIT_18s0041g00350	VIT_03s0038g01410	VviXIP2-2	0.745553	922	17	125.196	25	Dienelactone_hydrolase	vv11000Single_reactions	26.1_misc.misc2;
VIT_00s0361g00090	VIT_03s0038g01410	VviXIP2-2	0.735985	575	28	126.886	26	Phototropic-responsive_NPH3_protein	0	30.11_signalling.light;
VIT_02s0012g01120	VIT_03s0038g01410	VviXIP2-2	0.738123	764	22	129.646	27	Glycine_cleavage_system_H_protein,_mitochondrial	vv10260Glycine_serine_and_threonine_metabolism	1.2.4.4_PS.photorespiration.glycine cleavage.H protein;
VIT_12s0028g03100	VIT_03s0038g01410	VviXIP2-2	0.733586	485	35	130.288	28	GPRI1_(GOLDEN2_1)	vv60029G2-like	27.3.20_RNA.regulation of transcription.G2-like transcription factor family, GARP;
VIT_14s0066g01500	VIT_03s0038g01410	VviXIP2-2	0.734161	514	34	132.197	29	UDP-glucoronosyl_and_UDP-glucosyl_transferase	0	26.2_misc.UDP glucosyl and glucoronyl transferases;
VIT_12s0059g02480	VIT_03s0038g01410	VviXIP2-2	0.737628	754	24	134.521	30	CYCP2;1_(cyclin_p2;1)	vv44110Cell_cycle	31.3_cell.cycle;
VIT_18s0001g09980	VIT_03s0038g01410	VviXIP2-2	0.740807	868	21	135.011	31	Unknown_protein	0	35.2_not assigned.unknown;
VIT_08s0007g02000	VIT_03s0038g01410	VviXIP2-2	0.732926	542	38	143.513	32	Glycerol-3-phosphate_acyltransferase_8	vv10561Glycerolipid_metabolism_vv10564Glycerophospholipid_metabolism	11.3_lipid metabolism.Phospholipid synthesis;
VIT_01s0011g00930	VIT_03s0038g01410	VviXIP2-2	0.735657	682	31	145.403	33	FK506-binding_protein_1_(FKBP13)	0	29.8_protein.assembly and cofactor ligation;
VIT_00s0194g00160	VIT_03s0038g01410	VviXIP2-2	0.73769	922	23	145.623	34	Unknown_protein	0	35.2_not assigned.unknown;
VIT_12s0059g00150	VIT_03s0038g01410	VviXIP2-2	0.733109	585	37	147.122	35	Ankyrin_repeat	vv50108Accessory_factors_involved_in_transport	31.1_cell.organisation;
VIT_13s0064g00190	VIT_03s0038g01410	VviXIP2-2	0.732115	544	42	151.156	36	RNA_polymerase_sigma_subunit_SigD	vv23020RNA_polymerase_vv60057Sigma70-like	27.3.85_RNA.regulation of transcription.sigma like plant;
VIT_17s0000g02440	VIT_03s0038g01410	VviXIP2-2	0.735776	807	30	155.596	37	Integral_membrane_protein	0	35.2_not assigned.unknown;
VIT_16s0039g01770	VIT_03s0038g01410	VviXIP2-2	0.729887	541	46	157.753	38	Major_pollen_allergen_Car_b_1_isoforms_1A_and_1B	0	35.2_not assigned.unknown;
VIT_19s0014g03650	VIT_03s0038g01410	VviXIP2-2	0.732486	623	40	157.861	39	No_hit	0	35.2_not assigned.unknown;
VIT_00s1543g00010	VIT_03s0038g01410	VviXIP2-2	0.736886	980	26	159.625	40	Unknown_protein	0	35.2_not assigned.unknown;
VIT_16s0022g00470	VIT_03s0038g01410	VviXIP2-2	0.733386	708	36	159.65	41	Peroxisomal_biogenesis_factor_11_(PEX11)	0	31.1_cell.organisation;
VIT_01s0011g01780	VIT_03s0038g01410	VviXIP2-2	0.620485	37	701	161.05	42	F-box_protein_PP2-B12_(Protein_phloem_protein_2-like_B12)	0	35.2_not assigned.unknown;
VIT_09s0002g01450	VIT_03s0038g01410	VviXIP2-2	0.735999	975	27	162.25	43	Unknown_protein	0	35.2_not assigned.unknown;
VIT_06s0061g00240	VIT_03s0038g01410	VviXIP2-2	0.726721	539	53	169.018	44	ABC_transporter_G_member_7	vv52010ABC_transporters	34.16_transport.ABC transporters and multidrug resistance systems;
VIT_12s0057g01550	VIT_03s0038g01410	VviXIP2-2	0.725356	517	56	170.153	45	Unknown_protein	0	35.2_not assigned.unknown;
VIT_18s0001g10500	VIT_03s0038g01410	VviXIP2-2	0.731288	673	44	172.081	46	ABA_8'-hydroxylase_CYP707A1	vv10906Carotenoid_biosynthesis_vv11013ABA_biosynthesis_vv30001ABA_signaling	26.1_misc.cytochrome P450;
VIT_18s0122g00680	VIT_03s0038g01410	VviXIP2-2	0.734817	944	32	173.804	47	Oxygen-evolving_complex_PsbP	vv10195Photosynthesis_vv50135Primary_active_transporter_cat_D3_to_E2	1.1.1.2_PS.lightreaction.photosystem II.PSII polypeptide subunits;
VIT_19s0015g01120	VIT_03s0038g01410	VviXIP2-2	0.727215	609	52	177.955	48	Clavata-like_kinase	0	30.2.11_signalling.receptor kinases.leucine rich repeat XI;
VIT_11s0016g00730	VIT_03s0038g01410	VviXIP2-2	0.732763	836	39	180.566	49	LHCA6_(Photosystem_I_light_harvesting_complex_gene_6)	vv10196Photosynthesis_antenna_proteins_vv50105Transport_electron_carriers	1.1.2.1_PS.lightreaction.photosystem I.LHC-I;
VIT_14s0060g01830	VIT_03s0038g01410	VviXIP2-2	0.719902	522	63	181.345	50	Unknown_protein	0	35.2_not assigned.unknown;
VIT_08s0040g02250	VIT_03s0038g01410	VviXIP2-2	0.728035	688	50	185.472	51	No_hit	0	35.2_not assigned.unknown;
VIT_18s0001g15720	VIT_03s0038g01410	VviXIP2-2	0.7274	681	51	186.363	52	Leucine_Rich_Repeat_receptor-like_kinase	0	30.2.11_signalling.receptor kinases.leucine rich repeat XI;
VIT_17s0000g09310	VIT_03s0038g01410	VviXIP2-2	0.719614	544	64	186.59	53	Unknown_protein	0	35.2_not assigned.unknown;
VIT_04s0023g02650	VIT_03s0038g01410	VviXIP2-2	0.719939	582	61	188.42	54	CYP90D1_ROT3_(ROTUNDIFOLIA_3)_steroid_hydroxylase	0	17.3.1.1.99_hormone metabolism.brassinosteroid.synthesis-degradation.BRs.other;
VIT_18s0001g15310	VIT_03s0038g01410	VviXIP2-2	0.729034	738	49	190.163	55	Thioredoxin_M-type	0	21.1_redox.thioredoxin;
VIT_06s0061g00360	VIT_03s0038g01410	VviXIP2-2	0.689004	212	175	192.614	56	UDP-glucoronosyl_and_UDP-glucosyl_transferase	0	26.2_misc.UDP glucosyl and glucoronyl transferases;
VIT_18s0072g01110	VIT_03s0038g01410	VviXIP2-2	0.719124	564	66	192.935	57	GASA_like	vv30010Gibberellin_signaling	35.2_not assigned.unknown;
VIT_03s0088g01190	VIT_03s0038g01410	VviXIP2-2	0.731321	908	43	197.596	58	Malate_dehydrogenase,_glyoxysomal_precursor	vv10020Citrate_cycle_vv10620Pyruvate_metabolism_vv10630Glyoxylate_and_dicarboxylate_metabolism_vv10710Carbon_fixation_vv10720Reductive_carboxylate_cycle	6.3_gluconeogenesis / glyoxylate cycle.Malate DH;
VIT_19s0014g05080	VIT_03s0038g01410	VviXIP2-2	0.72341	715	57	201.879	59	Oxygen_evolving_enhancer_3_(PsbQ)	vv10195Photosynthesis_vv50113Thylakoid_targeting_pathway_vv50135Primary_active_transporter_cat_D3_to_E2	1.1.1.2_PS.lightreaction.photosystem II.PSII polypeptide subunits;
VIT_08s0040g00850	VIT_03s0038g01410	VviXIP2-2	0.729483	896	47	205.212	60	Thylakoid_lumenal_20_kDa_protein	0	1.1.1.2_PS.lightreaction.photosystem II.PSII polypeptide subunits;
VIT_13s0067g02390	VIT_03s0038g01410	VviXIP2-2	0.717815	592	72	206.456	61	Unknown	0	35.2_not assigned.unknown;
VIT_17s0053g00710	VIT_03s0038g01410	VviXIP2-2	0.721202	753	58	208.983	62	Calcium-dependent_protein_kinase	0	35.2_not assigned.unknown;
VIT_00s0286g00040	VIT_03s0038g01410	VviXIP2-2	0.71291	521	84	209.198	63	S-locus_protein_kinase	0	30.2.24_signalling.receptor kinases.S-locus glycoprotein like;
VIT_07s0005g04920	VIT_03s0038g01410	VviXIP2-2	0.729925	1004	45	212.556	64	Photosystem_I_reaction_center_subunit_IV_B_(PSAE_B)	vv10195Photosynthesis_vv50105Transport_electron_carriers	1.1.2.2_PS.lightreaction.photosystem I.PSI polypeptide subunits;
VIT_04s0008g04160	VIT_03s0038g01410	VviXIP2-2	0.697113	348	133	215.137	65	Dehydration-responsive_protein_(RD22)	0	20.2.3_stress.abiotic.drought/salt;
VIT_08s0007g07480	VIT_03s0038g01410	VviXIP2-2	0.719047	695	67	215.789	66	Aldose_1-epimerase	vv10010Glycolysis	35.2_not assigned.unknown;
VIT_12s0055g00480	VIT_03s0038g01410	VviXIP2-2	0.716096	616	76	216.37	67	Amine_oxidase	vv10220Urea_cycle_and_metabolism_of_amino_groups_vv10340Histidine_metabolism_vv10350Tyrosine_metabolism_vv10360Phenylalanine_metabolism_vv11002Auxin_biosynthesis	16.1.4_secondary metabolism.isoprenoids.carotenoids;
VIT_08s0007g01590	VIT_03s0038g01410	VviXIP2-2	0.715789	608	77	216.37	68	fructose_1,6-bisphosphatase	vv10010Glycolysis_vv10030Pentose_phosphate_vv10051Fructose_and_mannose_metabolism_vv10710Carbon_fixation	1.3.7_PS.calvin cycle.FBPase;
VIT_07s0005g02220	VIT_03s0038g01410	VviXIP2-2	0.71711	635	74	216.772	69	LHCII_type_I_CAB-1	vv10196Photosynthesis_antenna_proteins_vv50105Transport_electron_carriers_vv50113Thylakoid_targeting_pathway	1.1.1.1_PS.lightreaction.photosystem II.LHC-II;
VIT_15s0046g00310	VIT_03s0038g01410	VviXIP2-2	0.718877	697	68	217.706	70	Transcription_factor_TINY	vv30008Ethylene_signaling_vv60003AP2_EREBP	27.3.3_RNA.regulation of transcription.AP2/EREBP, APETALA2/Ethylene-responsive element binding protein family;
VIT_00s0317g00030	VIT_03s0038g01410	VviXIP2-2	0.710485	521	92	218.934	71	Unknown_protein	0	35.2_not assigned.unknown;
VIT_03s0038g01250	VIT_03s0038g01410	VviXIP2-2	0.673034	178	271	219.632	72	Auxin_responsive_SAUR_protein	vv30003Auxin_signaling	17.2.3_hormone metabolism.auxin.induced-regulated-responsive-activated;
VIT_02s0025g00180	VIT_03s0038g01410	VviXIP2-2	0.709988	530	96	225.566	73	Bisphosphoglycerate_mutase	vv10010Glycolysis	4.3.12_glycolysis.unclear/dually targeted.phosphoglycerate mutase;
VIT_11s0016g02260	VIT_03s0038g01410	VviXIP2-2	0.726176	946	54	226.018	74	Unknown	0	35.2_not assigned.unknown;
VIT_02s0087g00490	VIT_03s0038g01410	VviXIP2-2	0.718457	731	70	226.208	75	10-deacetylbaccatin_III_10-O-acetyltransferase	vv10904Diterpenoid_biosynthesis	20.1_stress.biotic;
VIT_09s0002g04320	VIT_03s0038g01410	VviXIP2-2	0.725384	953	55	228.943	76	Photosystem_I_reaction_center_subunit_VI_PSAH	vv10195Photosynthesis_vv50105Transport_electron_carriers	1.1.2.2_PS.lightreaction.photosystem I.PSI polypeptide subunits;
VIT_00s2077g00020	VIT_03s0038g01410	VviXIP2-2	0.712044	623	89	235.472	77	Alkaline_alpha_galactosidase_II	vv10052Galactose_metabolism_vv10561Glycerolipid_metabolism	3.1.2.2_minor CHO metabolism.raffinose family.raffinose synthases.putative;
VIT_16s0022g01390	VIT_03s0038g01410	VviXIP2-2	0.580868	48	1182	238.193	78	flavonoid_3-monooxygenase	vv10941Flavonoid_biosynthesis	26.1_misc.cytochrome P450;16.8.3.3_secondary metabolism.flavonoids.dihydroflavonols.flavonoid 3-monooxygenase
VIT_11s0016g05170	VIT_03s0038g01410	VviXIP2-2	0.698452	441	129	238.514	79	Nitrate_transporter	vv50122Porters_cat_7_to_17	34.4_transport.nitrate;
VIT_09s0054g01760	VIT_03s0038g01410	VviXIP2-2	0.718706	829	69	239.167	80	Unknown_protein	0	35.2_not assigned.unknown;
VIT_12s0028g04000	VIT_03s0038g01410	VviXIP2-2	0.694591	404	142	239.516	81	Ankyrin_repeat	vv50108Accessory_factors_involved_in_transport	31.1_cell.organisation;
VIT_13s0064g00670	VIT_03s0038g01410	VviXIP2-2	0.719926	936	62	240.898	82	No_hit	0	35.2_not assigned.unknown;
VIT_09s0002g05700	VIT_03s0038g01410	VviXIP2-2	0.706958	558	104	240.898	83	Phototropic-responsive_NPH3	0	30.11_signalling.light;
VIT_14s0108g00700	VIT_03s0038g01410	VviXIP2-2	0.706469	544	107	241.263	84	Aquaporin_NIP1;2	vv50101Channels_and_pores	34.19.99_transport.Major Intrinsic Proteins.unspecified;34.19.3_transport.Major Intrinsic Proteins.NIP
VIT_17s0000g03740	VIT_03s0038g01410	VviXIP2-2	0.692739	383	153	242.072	85	Constans-like_16	vv30009Flower_development_vv34710Circadian_rhythm_vv60014C2C2-CO	35.2_not assigned.unknown;
VIT_04s0023g03710	VIT_03s0038g01410	VviXIP2-2	0.729102	1229	48	242.883	86	Myb_domain_protein_4	vv60044MYB	27.3.25_RNA.regulation of transcription.MYB domain transcription factor family;
VIT_07s0031g01680	VIT_03s0038g01410	VviXIP2-2	0.710307	655	94	248.133	87	CYP86A1	0	26.1_misc.cytochrome P450;
VIT_14s0081g00060	VIT_03s0038g01410	VviXIP2-2	0.712756	719	86	248.664	88	Photosystem_II_reaction_centre_W_(PsbW)	vv10195Photosynthesis_vv50135Primary_active_transporter_cat_D3_to_E2	1.1.1.2_PS.lightreaction.photosystem II.PSII polypeptide subunits;
VIT_11s0016g05230	VIT_03s0038g01410	VviXIP2-2	0.712856	728	85	248.757	89	Allyl_alcohol_dehydrogenase	0	26.11_misc.alcohol dehydrogenases;26.7_misc.oxidases - copper, flavone etc
VIT_03s0038g01230	VIT_03s0038g01410	VviXIP2-2	0.670143	216	298	253.708	90	Auxin_responsive_SAUR_protein	vv30003Auxin_signaling	17.2.3_hormone metabolism.auxin.induced-regulated-responsive-activated;
VIT_01s0026g02330	VIT_03s0038g01410	VviXIP2-2	0.710331	708	93	256.601	91	Phytochrome_kinase_substrate	0	30.11_signalling.light;
VIT_04s0008g01900	VIT_03s0038g01410	VviXIP2-2	0.720237	1132	60	260.615	92	Unknown_protein	0	35.2_not assigned.unknown;
VIT_19s0090g01750	VIT_03s0038g01410	VviXIP2-2	0.706352	636	108	262.084	93	Unknown_protein	0	35.2_not assigned.unknown;
VIT_01s0026g02200	VIT_03s0038g01410	VviXIP2-2	0.695602	523	137	267.677	94	TCP_family_transcription_factor_TCP15	vv60061TCP	27.3.29_RNA.regulation of transcription.TCP transcription factor family;
VIT_04s0008g03560	VIT_03s0038g01410	VviXIP2-2	0.719414	1120	65	269.815	95	Lactoylglutathione_lyase	vv10620Pyruvate_metabolism	24.2_Biodegradation of Xenobiotics.lactoylglutathione lyase;
VIT_17s0000g08200	VIT_03s0038g01410	VviXIP2-2	0.706079	670	110	271.477	96	Phosphoglycerate/bisphosphoglycerate_mutase	vv10010Glycolysis	35.1_not assigned.no ontology;
VIT_05s0077g01920	VIT_03s0038g01410	VviXIP2-2	0.663471	223	333	272.505	97	No_hit	0	35.2_not assigned.unknown;
VIT_13s0019g00320	VIT_03s0038g01410	VviXIP2-2	0.717357	1019	73	272.74	98	Photosystem_II_protein_P_PsbP	vv10195Photosynthesis_vv50135Primary_active_transporter_cat_D3_to_E2	1.1.1.2_PS.lightreaction.photosystem II.PSII polypeptide subunits;
VIT_00s0218g00220	VIT_03s0038g01410	VviXIP2-2	0.67065	260	294	276.478	99	UDP-glucoronosyl/UDP-glucosyl_transferase	0	16.8.1_secondary metabolism.flavonoids.anthocyanins;
VIT_02s0087g00470	VIT_03s0038g01410	VviXIP2-2	0.708039	757	101	276.509	100	Anthraniloyal-CoA:_methanol_anthraniloyal_transferase	vv10400Phenylalanine_tyrosine_and_tryptophan_biosynthesis	20.1_stress.biotic;
VIT_08s0040g00400	VIT_08s0040g00400	VviSIP2-1	1	0	0	0	0	Aquaporin_SIP2;1	vv50101Channels_and_pores	34.19.4_transport.Major Intrinsic Proteins.SIP;
VIT_09s0002g00280	VIT_08s0040g00400	VviSIP2-1	0.921804	26	1	5.09902	1	Ubiquitin-conjugating_enzyme_E2_J2	vv24120Ubiquitin_mediated_proteolysis_vv24141Protein_processing_in_endoplasmic_reticulum	29.5.11_protein.degradation.ubiquitin;
VIT_08s0007g05700	VIT_08s0040g00400	VviSIP2-1	0.903041	10	7	8.3666	2	Cellular_retinaldehyde-binding/triple_function,_C-terminal	0	35.1_not assigned.no ontology;
VIT_18s0001g04100	VIT_08s0040g00400	VviSIP2-1	0.913529	25	3	8.66025	3	Histone_acetyl_transferase_HAM1	vv60017C2H2	27.3.54_RNA.regulation of transcription.Histone acetyltransferases;
VIT_11s0016g04730	VIT_08s0040g00400	VviSIP2-1	0.917327	49	2	9.89949	4	Zinc_finger_(C3HC4-type_ring_finger)_family_protein	vv60078Other_zf-C3HC4	29.5.11.4.2_protein.degradation.ubiquitin.E3.RING;
VIT_14s0060g01250	VIT_08s0040g00400	VviSIP2-1	0.912547	25	4	10	5	Unknown_protein	0	35.2_not assigned.unknown;
VIT_15s0021g01840	VIT_08s0040g00400	VviSIP2-1	0.894235	27	11	17.2337	6	Cationic_amino_acid_transporter_9	vv50121Porters_cat_1_to_6	34.3_transport.amino acids;
VIT_11s0016g04290	VIT_08s0040g00400	VviSIP2-1	0.906955	151	5	27.4773	7	3-hydroxyisobutyryl-CoA_hydrolase	vv10280Valine_leucine_and_isoleucine_degradation_vv10410Beta-alanine_metabolism_vv10640Propanoate_metabolism	13.2.6.3_amino acid metabolism.degradation.aromatic aa.tryptophan;11.9.4.3_lipid metabolism.lipid degradation.beta-oxidation.enoyl CoA hydratase
VIT_08s0007g02150	VIT_08s0040g00400	VviSIP2-1	0.835177	1	793	28.1603	8	Receptor_ser/thr_protein_kinase	0	30.2.8.2_signalling.receptor kinases.leucine rich repeat VIII.VIII-2;
VIT_14s0068g01590	VIT_08s0040g00400	VviSIP2-1	0.891843	51	17	29.4449	9	Geranylgeranylated_protein_ATGP4	0	29.5.11.1_protein.degradation.ubiquitin.ubiquitin;
VIT_13s0139g00260	VIT_08s0040g00400	VviSIP2-1	0.88832	37	25	30.4138	10	SKP1_interacting_partner_5_(SKIP5)	0	29.5.11.4.3.2_protein.degradation.ubiquitin.E3.SCF.FBOX;
VIT_06s0004g06590	VIT_08s0040g00400	VviSIP2-1	0.890469	48	20	30.9839	11	PRLI-interacting_factor_N	0	28.1_DNA.synthesis/chromatin structure;
VIT_07s0129g00040	VIT_08s0040g00400	VviSIP2-1	0.895117	103	10	32.0936	12	Peptidyl-prolyl_cis-trans_isomerase-like_2	vv23040Spliceosome_vv24120Ubiquitin_mediated_proteolysis	31.3.1_cell.cycle.peptidylprolyl isomerase;
VIT_18s0041g01360	VIT_08s0040g00400	VviSIP2-1	0.893843	91	12	33.0454	13	Protein_translocon_component_Tic40,_Chloroplast	vv50133Primary_active_transporter_cat_A9_to_A18	29.3.3_protein.targeting.chloroplast;
VIT_00s0252g00030	VIT_08s0040g00400	VviSIP2-1	0.902159	142	8	33.7046	14	Unknown_protein	0	35.2_not assigned.unknown;
VIT_01s0127g00320	VIT_08s0040g00400	VviSIP2-1	0.84965	3	472	37.6298	15	CRS2-associated_factor_2	0	35.2_not assigned.unknown;
VIT_09s0002g01480	VIT_08s0040g00400	VviSIP2-1	0.892962	107	14	38.704	16	Telomere_repeat_binding_factor_like_TRFL6	vv60045MYBrelated	27.3.67_RNA.regulation of transcription.putative transcription regulator;
VIT_12s0055g00960	VIT_08s0040g00400	VviSIP2-1	0.89094	80	19	38.9872	17	Unknown	0	35.2_not assigned.unknown;
VIT_08s0007g01780	VIT_08s0040g00400	VviSIP2-1	0.903833	255	6	39.1152	18	MRNA-capping_enzyme	vv23015mRNA_surveillance_pathway	28.1_DNA.synthesis/chromatin structure;27.1_RNA.processing
VIT_04s0023g03580	VIT_08s0040g00400	VviSIP2-1	0.885344	39	41	39.9875	19	JR700	0	29.5_protein.degradation;
VIT_15s0048g01290	VIT_08s0040g00400	VviSIP2-1	0.896409	202	9	42.638	20	Sin3_associated_polypeptide_p18	vv23013RNA_transport_vv23015mRNA_surveillance_pathway_vv44110Cell_cycle_vv50133Primary_active_transporter_cat_A9_to_A18	27.3.99_RNA.regulation of transcription.unclassified;
VIT_06s0009g01880	VIT_08s0040g00400	VviSIP2-1	0.883075	34	55	43.2435	21	Vacuolar_protein_sorting-associated_protein_26	vv50110Protein_coat	29.3.4.3_protein.targeting.secretory pathway.vacuole;
VIT_13s0019g01230	VIT_08s0040g00400	VviSIP2-1	0.893087	145	13	43.4166	22	Dolichyl-phosphate_beta-glucosyltransferase	vv10510N-Glycan_biosynthesis_vv50109Incompletely_characterized_transport_systems	26.2_misc.UDP glucosyl and glucoronyl transferases;
VIT_07s0104g01170	VIT_08s0040g00400	VviSIP2-1	0.889869	99	23	47.7179	23	U1_small_nuclear_ribonucleoprotein_C	0	27.1_RNA.processing;
VIT_15s0046g03730	VIT_08s0040g00400	VviSIP2-1	0.891719	134	18	49.1121	24	Digalactosyldiacylglycerol_synthase	vv10561Glycerolipid_metabolism	11.10.2_lipid metabolism.glycolipid synthesis.DGDG synthase;
VIT_00s1255g00020	VIT_08s0040g00400	VviSIP2-1	0.888092	93	26	49.1732	25	SRD2_(Shoot_redifferentiation_defective_2)	0	33.99_development.unspecified;
VIT_04s0008g01170	VIT_08s0040g00400	VviSIP2-1	0.891974	158	16	50.2792	26	FtsH_protease_that_is_localized_to_the_mitochondrion	vv50133Primary_active_transporter_cat_A9_to_A18	29.5.7_protein.degradation.metalloprotease;
VIT_06s0004g01340	VIT_08s0040g00400	VviSIP2-1	0.882154	44	62	52.2303	27	Esterase/lipase/thioesterase	0	35.2_not assigned.unknown;
VIT_17s0000g06940	VIT_08s0040g00400	VviSIP2-1	0.876866	26	105	52.2494	28	LAP4_protein	0	35.1_not assigned.no ontology;
VIT_00s0252g00130	VIT_08s0040g00400	VviSIP2-1	0.883692	57	49	52.8488	29	Calcium-binding_protein_CML	vv34626Plant-pathogen_interaction	30.3_signalling.calcium;
VIT_03s0038g02810	VIT_08s0040g00400	VviSIP2-1	0.879914	45	75	58.0948	30	Unknown_protein	0	35.2_not assigned.unknown;
VIT_12s0178g00130	VIT_08s0040g00400	VviSIP2-1	0.887276	109	32	59.0593	31	Unknown_protein	0	35.2_not assigned.unknown;
VIT_07s0005g04970	VIT_08s0040g00400	VviSIP2-1	0.892598	240	15	60	32	NADH_dehydrogenase	vv10130Ubiquinone_biosynthesis_vv50134Primary_active_transporter_cat_D1	35.2_not assigned.unknown;
VIT_13s0019g03200	VIT_08s0040g00400	VviSIP2-1	0.874414	29	126	60.4483	33	Myb_domain_protein_109	vv60044MYB	27.3.25_RNA.regulation of transcription.MYB domain transcription factor family;
VIT_06s0004g00700	VIT_08s0040g00400	VviSIP2-1	0.887677	133	28	61.0246	34	Transcription_initiation_factor_TFIID_subunit_D6	vv23022Basal_transcription_factors	27.3_RNA.regulation of transcription;
VIT_09s0002g04220	VIT_08s0040g00400	VviSIP2-1	0.883667	77	50	62.0484	35	Ras-related_protein_Rab-7A	vv44145Phagosome	30.5_signalling.G-proteins;
VIT_11s0016g04000	VIT_08s0040g00400	VviSIP2-1	0.861957	16	254	63.7495	36	Unknown_protein	0	35.2_not assigned.unknown;
VIT_12s0035g01830	VIT_08s0040g00400	VviSIP2-1	0.887641	146	29	65.0692	37	Survival_of_motor_neuron-related-splicing_factor_30	vv23040Spliceosome	35.2_not assigned.unknown;
VIT_01s0026g00250	VIT_08s0040g00400	VviSIP2-1	0.887804	175	27	68.7386	38	Splicing_factor	0	27.1.1_RNA.processing.splicing;
VIT_01s0150g00110	VIT_08s0040g00400	VviSIP2-1	0.887614	162	30	69.7137	39	Unknown_protein	0	35.2_not assigned.unknown;
VIT_01s0127g00290	VIT_08s0040g00400	VviSIP2-1	0.863122	21	236	70.3989	40	Unknown_protein	0	35.2_not assigned.unknown;
VIT_18s0001g14070	VIT_08s0040g00400	VviSIP2-1	0.877255	54	98	72.7461	41	Unknown	0	35.2_not assigned.unknown;
VIT_08s0040g00520	VIT_08s0040g00400	VviSIP2-1	0.877882	58	94	73.8377	42	Leucine-rich_repeat_protein_kinase	0	35.1_not assigned.no ontology;
VIT_00s0189g00030	VIT_08s0040g00400	VviSIP2-1	0.890055	259	22	75.4851	43	Phospholipid-transporting_ATPase	vv50131Primary_active_transporter_cat_A2_to_A4	34.1_transport.p- and v-ATPases;
VIT_13s0067g03360	VIT_08s0040g00400	VviSIP2-1	0.883609	111	52	75.9737	44	Adenylate_kinase	vv10230Purine_metabolism	23.4.1_nucleotide metabolism.phosphotransfer and pyrophosphatases.adenylate kinase;
VIT_16s0013g02000	VIT_08s0040g00400	VviSIP2-1	0.886911	179	33	76.857	45	Nuclear_division_RFT1	vv50125Porters_cat_66_to_94	35.1_not assigned.no ontology;
VIT_11s0016g02890	VIT_08s0040g00400	VviSIP2-1	0.882075	93	64	77.1492	46	Dual_specificity_protein_phosphatase	0	35.2_not assigned.unknown;
VIT_09s0002g05770	VIT_08s0040g00400	VviSIP2-1	0.886752	180	34	78.2304	47	Histone_H2A_variant_3_HTA9	0	28.1.3.2.1_DNA.synthesis/chromatin structure.histone.core.H2A;
VIT_12s0035g01100	VIT_08s0040g00400	VviSIP2-1	0.885902	172	36	78.6893	48	KH_domain-containing_quaking_protein	0	27.4_RNA.RNA binding;
VIT_07s0031g00180	VIT_08s0040g00400	VviSIP2-1	0.882147	100	63	79.3725	49	RNA_recognition_motif_(RRM)-containing_protein	0	27.4_RNA.RNA binding;
VIT_00s0192g00030	VIT_08s0040g00400	VviSIP2-1	0.880187	94	70	81.1172	50	TOR_Signaling_pathway_regulator_TIP41	0	35.2_not assigned.unknown;
VIT_00s0921g00030	VIT_08s0040g00400	VviSIP2-1	0.885931	193	35	82.1888	51	SRD2_(Shoot_redifferentiation_defective_2)	0	33.99_development.unspecified;
VIT_07s0005g01720	VIT_08s0040g00400	VviSIP2-1	0.871156	47	147	83.1204	52	No_hit	0	35.2_not assigned.unknown;
VIT_14s0060g01740	VIT_08s0040g00400	VviSIP2-1	0.887543	224	31	83.3307	53	Unknown_protein	0	35.2_not assigned.unknown;
VIT_09s0002g04110	VIT_08s0040g00400	VviSIP2-1	0.878973	80	87	83.4266	54	Peroxisome_assembly_protein_2_(Peroxin-2)_(PEX2)	vv44146Peroxisome_vv50133Primary_active_transporter_cat_A9_to_A18	29.5.11.4.2_protein.degradation.ubiquitin.E3.RING;
VIT_00s0445g00060	VIT_08s0040g00400	VviSIP2-1	0.885225	166	42	83.4985	55	Unknown	0	35.1_not assigned.no ontology;
VIT_04s0044g00080	VIT_08s0040g00400	VviSIP2-1	0.883834	157	47	85.9011	56	Heterogeneous_nuclear_ribonucleoprotein	0	27.4_RNA.RNA binding;
VIT_17s0000g09500	VIT_08s0040g00400	VviSIP2-1	0.876938	71	104	85.9302	57	Serine/threonine-protein_kinase_AFC2	0	29.4_protein.postranslational modification;
VIT_18s0001g03110	VIT_08s0040g00400	VviSIP2-1	0.876244	68	111	86.8792	58	Unknown_protein	0	27.3.67_RNA.regulation of transcription.putative transcription regulator;
VIT_19s0090g00130	VIT_08s0040g00400	VviSIP2-1	0.857274	23	332	87.3842	59	Unknown_protein	0	35.2_not assigned.unknown;
VIT_05s0102g00230	VIT_08s0040g00400	VviSIP2-1	0.881629	120	65	88.3176	60	Protein_farnesyltransferase/geranylgeranyltransferase_type_I_alphasubunit	vv10100Biosynthesis_of_steroids_vv10900Terpenoid_biosynthesis	29.4_protein.postranslational modification;
VIT_13s0067g03320	VIT_08s0040g00400	VviSIP2-1	0.890232	378	21	89.0955	61	Tonneau_1b_TON1B	vv44810Regulation_of_actin_cytoskeleton	31.1.1.2.10.1_cell.organisation.cytoskeleton.mikrotubuli.organizers.tonneau;
VIT_08s0056g01470	VIT_08s0040g00400	VviSIP2-1	0.884524	179	45	89.7497	62	No_hit	0	35.2_not assigned.unknown;
VIT_16s0039g01590	VIT_08s0040g00400	VviSIP2-1	0.88537	203	40	90.111	63	Ubiquinone_biosynthesis_methyltransferase_COQ5	vv10130Ubiquinone_biosynthesis	18_Co-factor and vitamine metabolism;
VIT_00s0229g00030	VIT_08s0040g00400	VviSIP2-1	0.88363	161	51	90.6146	64	SEC16_homolog_B	vv50110Protein_coat	35.2_not assigned.unknown;
VIT_09s0002g02540	VIT_08s0040g00400	VviSIP2-1	0.88924	348	24	91.3893	65	RWD_domain_containing_1	0	35.1_not assigned.no ontology;
VIT_05s0102g00690	VIT_08s0040g00400	VviSIP2-1	0.868457	48	174	91.3893	66	far-red_impaired_responsive_family_protein	vv60071Orphans_far-red	30.11_signalling.light;
VIT_00s0183g00030	VIT_08s0040g00400	VviSIP2-1	0.877156	85	100	92.1954	67	TIP41	0	35.1_not assigned.no ontology;
VIT_13s0019g03240	VIT_08s0040g00400	VviSIP2-1	0.882601	147	60	93.9149	68	Syntaxin_18	vv24130SNARE_interactions_in_vesicular_transport_vv44145Phagosome_vv50101Channels_and_pores	31.4_cell.vesicle transport;
VIT_08s0007g01580	VIT_08s0040g00400	VviSIP2-1	0.867489	50	181	95.1315	69	Unknown_protein	0	35.2_not assigned.unknown;
VIT_18s0122g01060	VIT_08s0040g00400	VviSIP2-1	0.881565	142	66	96.8091	70	Unknown_protein	0	35.2_not assigned.unknown;
VIT_12s0057g00550	VIT_08s0040g00400	VviSIP2-1	0.87634	89	109	98.4937	71	WRKY_DNA-binding_protein_34	vv60066WRKY	27.3.32_RNA.regulation of transcription.WRKY domain transcription factor family;
VIT_16s0050g00090	VIT_08s0040g00400	VviSIP2-1	0.857963	31	316	98.9747	72	Cytochrome_B561	vv50105Transport_electron_carriers	21.2_redox.ascorbate and glutathione;
VIT_09s0018g00730	VIT_08s0040g00400	VviSIP2-1	0.883694	206	48	99.4384	73	CTV.12	0	35.2_not assigned.unknown;
VIT_15s0046g01890	VIT_08s0040g00400	VviSIP2-1	0.879189	120	83	99.7998	74	WD40	0	35.2_not assigned.unknown;
VIT_04s0069g01100	VIT_08s0040g00400	VviSIP2-1	0.880807	166	67	105.461	75	Unknown_protein	0	35.2_not assigned.unknown;
VIT_04s0008g03070	VIT_08s0040g00400	VviSIP2-1	0.860628	41	273	105.797	76	No_hit	0	35.2_not assigned.unknown;
VIT_14s0081g00380	VIT_08s0040g00400	VviSIP2-1	0.880526	165	68	105.925	77	No_hit	0	35.2_not assigned.unknown;
VIT_02s0025g01010	VIT_08s0040g00400	VviSIP2-1	0.862715	47	242	106.649	78	Beta-1,3-galactosyltransferase_sqv-2	vv10602Glycosphingolipid_biosynthesis	29.4_protein.postranslational modification;
VIT_04s0008g04700	VIT_08s0040g00400	VviSIP2-1	0.880012	156	73	106.715	79	Histone_H2A_variant_3_HTA9	0	28.1.3.2.1_DNA.synthesis/chromatin structure.histone.core.H2A;
VIT_03s0038g00160	VIT_08s0040g00400	VviSIP2-1	0.866831	62	188	107.963	80	Bromo-adjacenty_(BAH)_domain-containing_protein	vv60048PHD	27.3.99_RNA.regulation of transcription.unclassified;27.3.44_RNA.regulation of transcription.Chromatin Remodeling Factors
VIT_18s0001g02160	VIT_08s0040g00400	VviSIP2-1	0.885702	299	39	107.986	81	Switching_protein_3C_ATSWI3C	vv60045MYBrelated	27.3.44_RNA.regulation of transcription.Chromatin Remodeling Factors;
VIT_00s1339g00010	VIT_08s0040g00400	VviSIP2-1	0.871929	83	145	109.704	82	Ribonuclease_II	0	27.1.19_RNA.processing.ribonucleases;
VIT_13s0019g00940	VIT_08s0040g00400	VviSIP2-1	0.867746	70	178	111.624	83	SLT1_(sodium-_and_lithium-tolerant_1)	0	20.2_stress.abiotic;
VIT_13s0019g05390	VIT_08s0040g00400	VviSIP2-1	0.864409	60	221	115.152	84	Zinc-binding_protein	0	35.2_not assigned.unknown;
VIT_19s0015g01950	VIT_08s0040g00400	VviSIP2-1	0.882657	233	57	115.243	85	COP9_signalosome_complex_subunit_6a	0	33.99_development.unspecified;30.11.1_signalling.light.COP9 signalosome
VIT_01s0010g03920	VIT_08s0040g00400	VviSIP2-1	0.884666	310	43	115.456	86	Unknown_protein	0	35.2_not assigned.unknown;
VIT_10s0003g00190	VIT_08s0040g00400	VviSIP2-1	0.879093	161	84	116.293	87	DNA-binding_protein	0	28.99_DNA.unspecified;27.3.99_RNA.regulation of transcription.unclassified
VIT_01s0011g05010	VIT_08s0040g00400	VviSIP2-1	0.860969	52	266	117.61	88	Phytanoyl-CoA_dioxygenase_(PhyH)	vv11000Single_reactions	26.14_misc.oxygenases;
VIT_14s0128g00490	VIT_08s0040g00400	VviSIP2-1	0.866051	69	204	118.642	89	DnaJ_homolog,_subfamily_B,_member_5	vv50132Primary_active_transporter_cat_A5_to_A8	20.2.1_stress.abiotic.heat;
VIT_14s0036g00430	VIT_08s0040g00400	VviSIP2-1	0.880111	203	72	120.897	90	Glycogenin_glucosyltransferase_(glycogenin)	vv10500Starch_and_sucrose_metabolism	2.1.2_major CHO metabolism.synthesis.starch;
VIT_03s0091g01030	VIT_08s0040g00400	VviSIP2-1	0.880006	199	74	121.351	91	Telomere_repeat_binding_factor_1	vv60045MYBrelated	27.3.26_RNA.regulation of transcription.MYB-related transcription factor family;
VIT_04s0023g03560	VIT_08s0040g00400	VviSIP2-1	0.873209	107	138	121.515	92	Methyltransferase	0	35.2_not assigned.unknown;
VIT_03s0091g00400	VIT_08s0040g00400	VviSIP2-1	0.874321	116	128	121.852	93	Transducin_family_protein_/_WD-40_repeat	0	35.1_not assigned.no ontology;
VIT_08s0007g09020	VIT_08s0040g00400	VviSIP2-1	0.884594	338	44	121.951	94	DNA_helicase_SNF2_domain-containing_protein	vv60058SNF2	28.99_DNA.unspecified;
VIT_13s0019g00040	VIT_08s0040g00400	VviSIP2-1	0.875271	125	119	121.963	95	Beta-N-acetylhexosaminidase	vv10511N-Glycan_degradation_vv10530Aminosugars_metabolism	29.7.8_protein.glycosylation.alpha-1,6-mannosyl-glycoprotein-beta-1,2-N-acetylglucosaminyltransferase(GnTII);29.7.5_protein.glycosylation.alpha-1,3-mannosyl-glycoprotein-beta-1,2-N-acetylglucosaminyltransferase(GnTI)
VIT_15s0048g00220	VIT_08s0040g00400	VviSIP2-1	0.871161	102	146	122.033	96	Membrane-associated_mannitol-induced	vv50109Incompletely_characterized_transport_systems	29.3.4.1_protein.targeting.secretory pathway.ER;28.99_DNA.unspecified
VIT_08s0058g01370	VIT_08s0040g00400	VviSIP2-1	0.86609	74	202	122.262	97	Lung_seven_transmembrane_receptor	0	35.1_not assigned.no ontology;
VIT_06s0004g01090	VIT_08s0040g00400	VviSIP2-1	0.884179	331	46	123.394	98	Protein_kinase	0	29.4_protein.postranslational modification;
VIT_02s0488g00030	VIT_08s0040g00400	VviSIP2-1	0.84162	24	642	124.129	99	No_hit	0	35.2_not assigned.unknown;
VIT_17s0119g00070	VIT_08s0040g00400	VviSIP2-1	0.864747	74	217	126.72	100	Unknown_protein	0	35.2_not assigned.unknown;
VIT_06s0061g00730	VIT_06s0061g00730	VviTIP1-1	1	0	0	0	0	Aquaporin_GAMMA-TIP3/TIP1;3	vv50101Channels_and_pores	34.19.2_transport.Major Intrinsic Proteins.TIP;
VIT_14s0030g01790	VIT_06s0061g00730	VviTIP1-1	0.866841	1	1	1	1	Ndr_family_protein	0	34.23.1_transport.hormones.auxin;
VIT_01s0011g00590	VIT_06s0061g00730	VviTIP1-1	0.846982	1	4	2	2	Acclimation_of_photosynthesis_to_environment	vv50122Porters_cat_7_to_17	34.8_transport.metabolite transporters at the envelope membrane;2.2.2.6_major CHO metabolism.degradation.starch.transporter
VIT_01s0026g01950	VIT_06s0061g00730	VviTIP1-1	0.851968	7	3	4.58258	3	Homeobox-leucine_zipper_protein_HB13	vv60034HB	27.3.22_RNA.regulation of transcription.HB,Homeobox transcription factor family;
VIT_09s0018g01950	VIT_06s0061g00730	VviTIP1-1	0.865632	25	2	7.07107	4	Cellulose_synthase_CSLC05	vv40006Cell_wall	10.2_cell wall.cellulose synthesis;
VIT_15s0021g01130	VIT_06s0061g00730	VviTIP1-1	0.844185	16	6	9.79796	5	Rho_GTPase;_Rho_GTP_binding_protein	0	30.5_signalling.G-proteins;
VIT_11s0016g05840	VIT_06s0061g00730	VviTIP1-1	0.826298	13	11	11.9583	6	Protease_inhibitor/seed_storage/lipid_transfer_protein_(LTP)	0	26.21_misc.protease inhibitor/seed storage/lipid transfer protein (LTP) family protein;
VIT_14s0083g00080	VIT_06s0061g00730	VviTIP1-1	0.773864	2	78	12.49	7	Unknown_protein	0	35.2_not assigned.unknown;
VIT_05s0020g01110	VIT_06s0061g00730	VviTIP1-1	0.841301	24	7	12.9615	8	Pectinacetylesterase	vv40006Cell_wall	10.8.2_cell wall.pectin*esterases.acetyl esterase;
VIT_01s0011g02030	VIT_06s0061g00730	VviTIP1-1	0.831219	20	9	13.4164	9	Serine_carboxypeptidase_S10	0	29.5.5_protein.degradation.serine protease;
VIT_04s0008g05640	VIT_06s0061g00730	VviTIP1-1	0.818284	11	17	13.6748	10	Protease_inhibitor/seed_storage/lipid_transfer_protein_(LTP)	0	26.21_misc.protease inhibitor/seed storage/lipid transfer protein (LTP) family protein;
VIT_11s0016g05830	VIT_06s0061g00730	VviTIP1-1	0.821678	16	13	14.4222	11	No_hit	0	35.2_not assigned.unknown;
VIT_18s0122g00330	VIT_06s0061g00730	VviTIP1-1	0.828484	29	10	17.0294	12	Unknown_protein	0	35.2_not assigned.unknown;
VIT_02s0012g00990	VIT_06s0061g00730	VviTIP1-1	0.826118	26	12	17.6635	13	LOL1_(LSD_ONE_like_1)	0	27.3.99_RNA.regulation of transcription.unclassified;
VIT_06s0004g07680	VIT_06s0061g00730	VviTIP1-1	0.816465	18	18	18	14	Nodulin	0	33.99_development.unspecified;
VIT_14s0030g00250	VIT_06s0061g00730	VviTIP1-1	0.844691	78	5	19.7484	15	Sugar_transporter_ERD6-like_3	vv50121Porters_cat_1_to_6	34.2_transport.sugars;
VIT_17s0000g06680	VIT_06s0061g00730	VviTIP1-1	0.806551	15	27	20.1246	16	Unknown_protein	0	35.2_not assigned.unknown;
VIT_14s0108g01020	VIT_06s0061g00730	VviTIP1-1	0.767683	5	92	21.4476	17	Alpha-expansin_1_precursor	vv30003Auxin_signaling	10.7_cell wall.modification;
VIT_09s0018g00520	VIT_06s0061g00730	VviTIP1-1	0.834425	59	8	21.7256	18	Plastocyanin_domain-containing_protein	vv10195Photosynthesis_vv50113Thylakoid_targeting_pathway	26.19_misc.plastocyanin-like;
VIT_01s0026g00330	VIT_06s0061g00730	VviTIP1-1	0.820332	47	15	26.5518	19	NHL_repeat-containing_protein	0	35.1_not assigned.no ontology;
VIT_07s0005g00730	VIT_06s0061g00730	VviTIP1-1	0.778151	13	67	29.5127	20	Pectinesterase_family	vv40006Cell_wall	10.8.1_cell wall.pectin*esterases.PME;
VIT_16s0022g02200	VIT_06s0061g00730	VviTIP1-1	0.815831	47	19	29.8831	21	Subtilase	0	29.5.1_protein.degradation.subtilases;
VIT_12s0059g01250	VIT_06s0061g00730	VviTIP1-1	0.785147	18	54	31.1769	22	Endo-1,4-beta-glucanase	vv40006Cell_wall	10.6.1_cell wall.degradation.cellulases and beta -1,4-glucanases;
VIT_02s0154g00080	VIT_06s0061g00730	VviTIP1-1	0.808509	47	23	32.8786	23	Multi-copper_oxidase_(SKU5)	vv50109Incompletely_characterized_transport_systems	33.99_development.unspecified;
VIT_12s0028g00040	VIT_06s0061g00730	VviTIP1-1	0.780905	19	59	33.4813	24	Unknown_protein	0	35.2_not assigned.unknown;
VIT_00s0583g00030	VIT_06s0061g00730	VviTIP1-1	0.780648	19	61	34.0441	25	Sphingolipid_delta_4_desaturase_DES-1	vv10600Sphingolipid_metabolism	11.8.1_lipid metabolism.exotics (steroids, squalene etc).sphingolipids;
VIT_07s0031g02480	VIT_06s0061g00730	VviTIP1-1	0.807619	49	24	34.2929	26	Beta-galactosidase	vv10052Galactose_metabolism_vv10511N-Glycan_degradation_vv10600Sphingolipid_metabolism	26.3.2_misc.gluco-, galacto- and mannosidases.beta-galactosidase;
VIT_16s0098g01900	VIT_06s0061g00730	VviTIP1-1	0.811416	59	21	35.1994	27	Pectinesterase_family	vv40006Cell_wall	10.8.1_cell wall.pectin*esterases.PME;
VIT_13s0067g00110	VIT_06s0061g00730	VviTIP1-1	0.759776	11	114	35.4119	28	CYP72A1	vv10902Monoterpenoid_biosynthesis	26.1_misc.cytochrome P450;
VIT_19s0014g03240	VIT_06s0061g00730	VviTIP1-1	0.811659	63	20	35.4965	29	Beta-mannosidase_4	vv10511N-Glycan_degradation	26.3_misc.gluco-, galacto- and mannosidases;
VIT_00s0218g00220	VIT_06s0061g00730	VviTIP1-1	0.765425	14	98	37.0405	30	UDP-glucoronosyl/UDP-glucosyl_transferase	0	16.8.1_secondary metabolism.flavonoids.anthocyanins;
VIT_08s0007g00440	VIT_06s0061g00730	VviTIP1-1	0.752702	11	136	38.6782	31	Alpha-expansin_6_precursor	vv30003Auxin_signaling	10.7_cell wall.modification;
VIT_01s0150g00250	VIT_06s0061g00730	VviTIP1-1	0.800811	46	34	39.5474	32	Peptide_transporter_PTR2-B	vv50122Porters_cat_7_to_17	34.13_transport.peptides and oligopeptides;
VIT_00s0386g00050	VIT_06s0061g00730	VviTIP1-1	0.79276	40	42	40.9878	33	Xyloglucan_endotransglucosylase/hydrolase_precursor	vv40006Cell_wall	10.7_cell wall.modification;
VIT_01s0011g00600	VIT_06s0061g00730	VviTIP1-1	0.712915	6	309	43.0581	34	Acclimation_of_photosynthesis_to_environment	vv50122Porters_cat_7_to_17	34.8_transport.metabolite transporters at the envelope membrane;2.2.2.6_major CHO metabolism.degradation.starch.transporter
VIT_08s0007g01300	VIT_06s0061g00730	VviTIP1-1	0.794427	50	38	43.589	35	Glyoxal_oxidase	0	24_Biodegradation of Xenobiotics;
VIT_06s0061g01380	VIT_06s0061g00730	VviTIP1-1	0.776909	29	69	44.7325	36	Pop3_peptide	0	35.2_not assigned.unknown;
VIT_18s0001g09360	VIT_06s0061g00730	VviTIP1-1	0.788961	42	48	44.8999	37	Hydrogenobyrinic_acid_a,c-diamide_synthase	vv50101Channels_and_pores	29.5.1_protein.degradation.subtilases;
VIT_08s0007g05860	VIT_06s0061g00730	VviTIP1-1	0.696705	5	414	45.4973	38	GASA_like	vv30010Gibberellin_signaling	17.6.3_hormone metabolism.gibberelin.induced-regulated-responsive-activated;
VIT_17s0000g00290	VIT_06s0061g00730	VviTIP1-1	0.795973	57	37	45.9239	39	Alpha-mannosidase_precursor_lysosomal	vv10511N-Glycan_degradation	26.3.3_misc.gluco-, galacto- and mannosidases.alpha-mannosidase;
VIT_03s0038g03660	VIT_06s0061g00730	VviTIP1-1	0.780034	35	62	46.5833	40	Armadillo/beta-catenin_repeat_protein_/_U-box_domain-containing	0	20.1_stress.biotic;
VIT_17s0000g05840	VIT_06s0061g00730	VviTIP1-1	0.8073	92	25	47.9583	41	Calmodulin_binding_IQD31_(IQ-domain_31)	0	30.3_signalling.calcium;
VIT_14s0083g00260	VIT_06s0061g00730	VviTIP1-1	0.800272	68	36	49.4773	42	No_hit	0	35.2_not assigned.unknown;
VIT_11s0016g04500	VIT_06s0061g00730	VviTIP1-1	0.818605	156	16	49.96	43	Protein_phosphatase_2_(formerly_2A),_regulatory_subunit_B'	vv23015mRNA_surveillance_pathway	29.4_protein.postranslational modification;
VIT_15s0046g02030	VIT_06s0061g00730	VviTIP1-1	0.722263	10	252	50.1996	44	Protein_kinase	0	29.4.1.55_protein.postranslational modification.kinase.receptor like cytoplasmatic kinase V;1.1.30_PS.lightreaction.state transition
VIT_08s0040g01140	VIT_06s0061g00730	VviTIP1-1	0.794298	66	40	51.3809	45	Serine_carboxypeptidase_K10B2.2_precursor	0	29.5.5_protein.degradation.serine protease;
VIT_17s0000g08480	VIT_06s0061g00730	VviTIP1-1	0.800502	81	35	53.2447	46	ATMYB66/WER/WER1_(WEREWOLF_1)	vv44110Cell_cycle_vv60044MYB	27.3.25_RNA.regulation of transcription.MYB domain transcription factor family;
VIT_18s0001g13200	VIT_06s0061g00730	VviTIP1-1	0.741676	18	168	54.9909	47	Cytokinin_dehydrogenase_5_precursor	vv10908Zeatin_biosynthesis	17.4.1_hormone metabolism.cytokinin.synthesis-degradation;
VIT_10s0003g02900	VIT_06s0061g00730	VviTIP1-1	0.801894	96	33	56.285	48	LHCII_type_I_CAB-1	vv10196Photosynthesis_antenna_proteins_vv50105Transport_electron_carriers_vv50113Thylakoid_targeting_pathway	1.1.1.1_PS.lightreaction.photosystem II.LHC-II;
VIT_19s0015g00530	VIT_06s0061g00730	VviTIP1-1	0.803182	106	31	57.3236	49	fasciclin_arabinogalactan-protein_(FLA1)	vv40006Cell_wall	10.5.1.1_cell wall.cell wall proteins.AGPs.AGP;
VIT_08s0007g08470	VIT_06s0061g00730	VviTIP1-1	0.802577	108	32	58.7878	50	24-sterol_C-methyltransferase	vv50004Auxin_transport	17.3.1.2.2_hormone metabolism.brassinosteroid.synthesis-degradation.sterols.SMT2;
VIT_08s0032g00780	VIT_06s0061g00730	VviTIP1-1	0.789361	75	47	59.3717	51	Calcium-dependent_protein_kinase_20_CPK20	vv34626Plant-pathogen_interaction	30.3_signalling.calcium;
VIT_05s0020g03170	VIT_06s0061g00730	VviTIP1-1	0.790363	85	44	61.1555	52	Lipoxygenase	vv10592alpha-Linolenic_acid_metabolism	17.7.1.2_hormone metabolism.jasmonate.synthesis-degradation.lipoxygenase;
VIT_11s0016g00560	VIT_06s0061g00730	VviTIP1-1	0.820658	272	14	61.709	53	Peroxiredoxin_bcp	0	21.5_redox.peroxiredoxin;
VIT_15s0048g01750	VIT_06s0061g00730	VviTIP1-1	0.779333	62	66	63.9687	54	fasciclin_arabinogalactan-protein_(FLA8)	vv40006Cell_wall	10.5.1.1_cell wall.cell wall proteins.AGPs.AGP;
VIT_07s0031g00610	VIT_06s0061g00730	VviTIP1-1	0.79431	118	39	67.838	55	Remorin	0	27.3.99_RNA.regulation of transcription.unclassified;
VIT_18s0072g01110	VIT_06s0061g00730	VviTIP1-1	0.788076	97	49	68.942	56	GASA_like	vv30010Gibberellin_signaling	35.2_not assigned.unknown;
VIT_00s1429g00010	VIT_06s0061g00730	VviTIP1-1	0.789856	105	46	69.4982	57	Kinesin_light_chain	vv44810Regulation_of_actin_cytoskeleton	31.1_cell.organisation;
VIT_07s0005g04710	VIT_06s0061g00730	VviTIP1-1	0.810295	226	22	70.5124	58	Protein_kinase	0	30.2.18_signalling.receptor kinases.extensin;
VIT_09s0002g04130	VIT_06s0061g00730	VviTIP1-1	0.729296	24	211	71.1618	59	Proton-dependent_oligopeptide_transport_(POT)_family_protein	vv50122Porters_cat_7_to_17	34.13_transport.peptides and oligopeptides;
VIT_01s0011g02000	VIT_06s0061g00730	VviTIP1-1	0.75696	42	124	72.1665	60	Serine_carboxypeptidase_S10	0	29.5.5_protein.degradation.serine protease;
VIT_17s0000g06350	VIT_06s0061g00730	VviTIP1-1	0.784658	99	55	73.7902	61	LHCA4_(Photosystem_I_light_harvesting_complex_gene_4)	vv10196Photosynthesis_antenna_proteins_vv50105Transport_electron_carriers	1.1.2.1_PS.lightreaction.photosystem I.LHC-I;
VIT_18s0001g00470	VIT_06s0061g00730	VviTIP1-1	0.765197	56	100	74.8331	62	Monocopper_oxidase_SKS5_(SKU5_Similar_5)	vv50109Incompletely_characterized_transport_systems	10.8.1_cell wall.pectin*esterases.PME;
VIT_15s0046g03240	VIT_06s0061g00730	VviTIP1-1	0.700225	15	387	76.1906	63	Unknown_protein	0	35.2_not assigned.unknown;
VIT_01s0137g00290	VIT_06s0061g00730	VviTIP1-1	0.786025	113	52	76.6551	64	Oxysterol_binding_protein	0	31.4_cell.vesicle transport;
VIT_08s0007g05060	VIT_06s0061g00730	VviTIP1-1	0.805067	203	29	76.7268	65	ABC_transporter_B_member_1	vv52010ABC_transporters	34.16_transport.ABC transporters and multidrug resistance systems;
VIT_10s0003g02890	VIT_06s0061g00730	VviTIP1-1	0.784136	107	56	77.408	66	LHCII_type_I_CAB-1	vv10196Photosynthesis_antenna_proteins_vv50105Transport_electron_carriers_vv50113Thylakoid_targeting_pathway	1.1.1.1_PS.lightreaction.photosystem II.LHC-II;
VIT_04s0023g01630	VIT_06s0061g00730	VviTIP1-1	0.760699	55	110	77.7817	67	Steroid_22-alpha-hydroxylase_(CYP90B1)_(DWF4)	vv10905Brassinosteroid_biosynthesis	17.3.1.1.2_hormone metabolism.brassinosteroid.synthesis-degradation.BRs.DWF4;
VIT_10s0003g00330	VIT_06s0061g00730	VviTIP1-1	0.780771	102	60	78.2304	68	HSL1_(HAESA-like_1)	0	30.2.11_signalling.receptor kinases.leucine rich repeat XI;
VIT_12s0059g00050	VIT_06s0061g00730	VviTIP1-1	0.746717	41	153	79.2023	69	Ankyrin_repeat	vv50108Accessory_factors_involved_in_transport	31.1_cell.organisation;
VIT_06s0004g00640	VIT_06s0061g00730	VviTIP1-1	0.690708	14	452	79.5487	70	Accelerated_cell_death_1_ACD1	vv50133Primary_active_transporter_cat_A9_to_A18	35.2_not assigned.unknown;
VIT_07s0129g00560	VIT_06s0061g00730	VviTIP1-1	0.787726	126	51	80.1623	71	No_hit	0	35.2_not assigned.unknown;
VIT_14s0036g01060	VIT_06s0061g00730	VviTIP1-1	0.779404	100	65	80.6226	72	Unknown_protein	0	35.2_not assigned.unknown;
VIT_06s0004g07310	VIT_06s0061g00730	VviTIP1-1	0.707921	20	342	82.7043	73	Indole-3-acetate_beta-glucosyltransferase	vv11002Auxin_biosynthesis	26.2_misc.UDP glucosyl and glucoronyl transferases;
VIT_00s0333g00060	VIT_06s0061g00730	VviTIP1-1	0.779442	108	64	83.1384	74	Unknown_protein	0	35.2_not assigned.unknown;
VIT_07s0005g01210	VIT_06s0061g00730	VviTIP1-1	0.714104	23	302	83.3427	75	Myb_domain_protein_12	vv60044MYB	27.3.25_RNA.regulation of transcription.MYB domain transcription factor family;
VIT_15s0048g00370	VIT_06s0061g00730	VviTIP1-1	0.776116	101	72	85.276	76	Transketolase,_chloroplast_precursor	vv10030Pentose_phosphate_vv10710Carbon_fixation	7.2.1_OPP.non-reductive PP.transketolase;1.3.8_PS.calvin cycle.transketolase
VIT_01s0137g00240	VIT_06s0061g00730	VviTIP1-1	0.713677	26	303	88.7581	77	Pectate_lyase	vv40006Cell_wall	10.6.3_cell wall.degradation.pectate lyases and polygalacturonases;
VIT_06s0004g04610	VIT_06s0061g00730	VviTIP1-1	0.806086	293	28	90.5759	78	fasciclin_arabinogalactan-protein_(FLA4)	vv40006Cell_wall	10.5.1.1_cell wall.cell wall proteins.AGPs.AGP;
VIT_00s0125g00280	VIT_06s0061g00730	VviTIP1-1	0.791473	196	43	91.8041	79	Photosystem_I_reaction_center_subunit_III_(PSAF)	vv10195Photosynthesis_vv50105Transport_electron_carriers	1.1.2.2_PS.lightreaction.photosystem I.PSI polypeptide subunits;
VIT_00s0399g00020	VIT_06s0061g00730	VviTIP1-1	0.71411	28	301	91.8041	80	Protease_inhibitor/seed_storage/lipid_transfer_protein_(LTP)	0	35.2_not assigned.unknown;
VIT_06s0004g08210	VIT_06s0061g00730	VviTIP1-1	0.793881	207	41	92.1249	81	Receptor_protein_kinase	0	30.2.3_signalling.receptor kinases.leucine rich repeat III;
VIT_17s0000g02010	VIT_06s0061g00730	VviTIP1-1	0.774765	118	75	94.0744	82	Atypical_receptor_kinase_MARK	0	30.2.3_signalling.receptor kinases.leucine rich repeat III;
VIT_08s0056g00500	VIT_06s0061g00730	VviTIP1-1	0.790089	198	45	94.3928	83	Unknown_protein	0	35.2_not assigned.unknown;
VIT_08s0056g01480	VIT_06s0061g00730	VviTIP1-1	0.758949	77	117	94.9158	84	Cation_exchanger,_CAX7	vv50123Porters_cat_18_to_29	34.21_transport.calcium;
VIT_18s0001g13230	VIT_06s0061g00730	VviTIP1-1	0.761506	85	107	95.3677	85	Beta-galactosidase_BG1_[Vitis_vinifera]	vv10052Galactose_metabolism_vv10511N-Glycan_degradation_vv10600Sphingolipid_metabolism	26.3.2_misc.gluco-, galacto- and mannosidases.beta-galactosidase;
VIT_16s0022g01430	VIT_06s0061g00730	VviTIP1-1	0.779551	148	63	96.5609	86	Phosphate-induced_protein_1	0	35.1_not assigned.no ontology;
VIT_13s0320g00060	VIT_06s0061g00730	VviTIP1-1	0.804971	319	30	97.8264	87	Carboxyl-terminal_peptidase	0	29.5_protein.degradation;
VIT_13s0067g02900	VIT_06s0061g00730	VviTIP1-1	0.78288	174	57	99.5892	88	BZIP_transcription_factor	vv60012BZIP	27.3.35_RNA.regulation of transcription.bZIP transcription factor family;
VIT_11s0016g04570	VIT_06s0061g00730	VviTIP1-1	0.806839	383	26	99.7898	89	RKL1_(Receptor-like_kinase_1)	0	30.2.3_signalling.receptor kinases.leucine rich repeat III;
VIT_17s0000g05550	VIT_06s0061g00730	VviTIP1-1	0.747425	67	149	99.915	90	Proton-dependent_oligopeptide_transport_(POT)_family_protein	vv50122Porters_cat_7_to_17	34.13_transport.peptides and oligopeptides;
VIT_15s0046g00220	VIT_06s0061g00730	VviTIP1-1	0.764913	104	102	102.995	91	Kinesin_light_chain	vv44810Regulation_of_actin_cytoskeleton	31.1_cell.organisation;
VIT_09s0002g04240	VIT_06s0061g00730	VviTIP1-1	0.758965	93	116	103.865	92	Membrane_protein	0	35.2_not assigned.unknown;
VIT_13s0067g01450	VIT_06s0061g00730	VviTIP1-1	0.704019	30	365	104.642	93	Lateral_organ_boundaries_domain_21	vv60007AS2	27.3.37_RNA.regulation of transcription.AS2,Lateral Organ Boundaries Gene Family;
VIT_05s0029g00090	VIT_06s0061g00730	VviTIP1-1	0.740602	65	170	105.119	94	Beta-galactosidase	vv10052Galactose_metabolism_vv10511N-Glycan_degradation_vv10600Sphingolipid_metabolism	26.3.2_misc.gluco-, galacto- and mannosidases.beta-galactosidase;
VIT_00s0804g00020	VIT_06s0061g00730	VviTIP1-1	0.726862	50	222	105.357	95	Unknown_protein	0	35.2_not assigned.unknown;
VIT_15s0046g01450	VIT_06s0061g00730	VviTIP1-1	0.775308	157	74	107.787	96	Alpha-L-fucosidase	vv10511N-Glycan_degradation	26.5_misc.acyl transferases;
VIT_15s0024g01250	VIT_06s0061g00730	VviTIP1-1	0.743952	76	163	111.301	97	U-box_domain-containing_protein_15	0	20.1_stress.biotic;
VIT_14s0066g01640	VIT_06s0061g00730	VviTIP1-1	0.710811	38	326	111.301	98	Nodulin_MtN21_family	vv50122Porters_cat_7_to_17	33.99_development.unspecified;
VIT_06s0004g04130	VIT_06s0061g00730	VviTIP1-1	0.766535	131	95	111.557	99	Protein_tyrosine_phosphatase_protein_(PAS2)	0	29.4_protein.postranslational modification;
VIT_04s0023g01640	VIT_06s0061g00730	VviTIP1-1	0.746919	83	151	111.951	100	Steroid_22-alpha-hydroxylase_(CYP90B1)_(DWF4)	vv10905Brassinosteroid_biosynthesis	17.3.1.1.2_hormone metabolism.brassinosteroid.synthesis-degradation.BRs.DWF4;
VIT_08s0007g04780	VIT_08s0007g04780	VviTIP1-2	1	0	0	0	0	Aquaporin_GAMMA-TIP	vv50101Channels_and_pores	34.19.2_transport.Major Intrinsic Proteins.TIP;
VIT_14s0108g00430	VIT_08s0007g04780	VviTIP1-2	0.823644	1	1	1	1	ABC_transporter_B_member_16	vv52010ABC_transporters	34.16_transport.ABC transporters and multidrug resistance systems;
VIT_13s0019g04280	VIT_08s0007g04780	VviTIP1-2	0.769872	12	3	6	2	Aquaporin_PIP2B	vv50101Channels_and_pores	34.19.1_transport.Major Intrinsic Proteins.PIP;
VIT_14s0108g00740	VIT_08s0007g04780	VviTIP1-2	0.733386	2	20	6.32456	3	GASA4	vv30010Gibberellin_signaling	17.6.3_hormone metabolism.gibberelin.induced-regulated-responsive-activated;
VIT_18s0089g00010	VIT_08s0007g04780	VviTIP1-2	0.705752	1	53	7.28011	4	Disease_resistance_protein	0	20.1.7_stress.biotic.PR-proteins;
VIT_08s0007g06170	VIT_08s0007g04780	VviTIP1-2	0.783891	39	2	8.83176	5	Anthranilate_phosphoribosyltransferase	vv10400Phenylalanine_tyrosine_and_tryptophan_biosynthesis	35.1.19_not assigned.no ontology.C2 domain-containing protein;
VIT_07s0005g05510	VIT_08s0007g04780	VviTIP1-2	0.761353	16	6	9.79796	6	Kinase-like_protein_TMKL1	0	30.2.3_signalling.receptor kinases.leucine rich repeat III;
VIT_17s0000g07470	VIT_08s0007g04780	VviTIP1-2	0.765018	34	5	13.0384	7	Binding	0	35.2_not assigned.unknown;
VIT_07s0104g01800	VIT_08s0007g04780	VviTIP1-2	0.72723	17	24	20.199	8	Glutathione_S-transferase_13_GSTF13	vv10480Glutathione_metabolism	26.9_misc.glutathione S transferases;
VIT_12s0028g02540	VIT_08s0007g04780	VviTIP1-2	0.754725	65	7	21.3307	9	Glucan_endo-1,3-beta-glucosidase_1_precursor	vv10500Starch_and_sucrose_metabolism	26.4_misc.beta 1,3 glucan hydrolases;
VIT_17s0000g01800	VIT_08s0007g04780	VviTIP1-2	0.733049	24	21	22.4499	10	Unknown_protein	0	35.2_not assigned.unknown;
VIT_18s0001g14360	VIT_08s0007g04780	VviTIP1-2	0.738876	51	16	28.5657	11	Tubulin_beta-1_chain	vv44145Phagosome_vv44810Regulation_of_actin_cytoskeleton	31.1.1.2_cell.organisation.cytoskeleton.mikrotubuli;
VIT_17s0000g07850	VIT_08s0007g04780	VviTIP1-2	0.766292	206	4	28.7054	12	Nucleobase-ascorbate_transporter_6_(NAT6)	vv50124Porters_cat_30_to_64	34.99_transport.misc;
VIT_19s0090g01470	VIT_08s0007g04780	VviTIP1-2	0.724248	42	28	34.2929	13	Protease_inhibitor/seed_storage/lipid_transfer_protein_(LTP)	0	35.2_not assigned.unknown;
VIT_06s0009g03450	VIT_08s0007g04780	VviTIP1-2	0.712207	32	42	36.6606	14	LRP1_(lateral_root_primordium_1)	vv30003Auxin_signaling_vv60059SRS	33.99_development.unspecified;
VIT_04s0079g00260	VIT_08s0007g04780	VviTIP1-2	0.708154	28	50	37.4166	15	Unknown_protein	0	35.2_not assigned.unknown;
VIT_17s0000g05570	VIT_08s0007g04780	VviTIP1-2	0.70721	33	51	41.0244	16	Receptor_protein_kinase	0	30.2.13_signalling.receptor kinases.leucine rich repeat XIII;
VIT_05s0020g03980	VIT_08s0007g04780	VviTIP1-2	0.710149	44	46	44.9889	17	Calmodulin-binding_region_IQD19	0	30.3_signalling.calcium;
VIT_07s0104g01810	VIT_08s0007g04780	VviTIP1-2	0.709332	55	47	50.8429	18	Glutathione_S-transferase_13_GSTF13	vv10480Glutathione_metabolism	26.9_misc.glutathione S transferases;
VIT_03s0063g02510	VIT_08s0007g04780	VviTIP1-2	0.719679	82	33	52.0192	19	Protein_kinase	0	29.4.1.55_protein.postranslational modification.kinase.receptor like cytoplasmatic kinase V;
VIT_13s0067g02570	VIT_08s0007g04780	VviTIP1-2	0.74638	360	9	56.921	20	Potassium_transporter_2	vv50125Porters_cat_66_to_94	34.15_transport.potassium;
VIT_07s0129g00490	VIT_08s0007g04780	VviTIP1-2	0.731028	145	23	57.7495	21	Hydrogenobyrinic_acid_a,c-diamide_synthase	vv50101Channels_and_pores	29.5.1_protein.degradation.subtilases;
VIT_05s0020g03890	VIT_08s0007g04780	VviTIP1-2	0.738563	220	17	61.1555	22	Kinase_interacting	0	29.4_protein.postranslational modification;
VIT_06s0004g04700	VIT_08s0007g04780	VviTIP1-2	0.669098	31	137	65.169	23	Outer_envelope_protein_16	vv50101Channels_and_pores	29.3.3_protein.targeting.chloroplast;
VIT_06s0004g01270	VIT_08s0007g04780	VviTIP1-2	0.740335	334	13	65.8939	24	Callose_synthase_catalytic_subunit	vv10500Starch_and_sucrose_metabolism	3.6_minor CHO metabolism.callose;
VIT_04s0008g05240	VIT_08s0007g04780	VviTIP1-2	0.747004	544	8	65.9697	25	Brittle_1_protein	vv50123Porters_cat_18_to_29	34.8_transport.metabolite transporters at the envelope membrane;
VIT_08s0040g00480	VIT_08s0007g04780	VviTIP1-2	0.640233	17	278	68.7459	26	Unknown	0	35.2_not assigned.unknown;
VIT_00s2279g00010	VIT_08s0007g04780	VviTIP1-2	0.743722	491	10	70.0714	27	LEM3_(ligand-effect_modulator_3)_family_protein	vv50108Accessory_factors_involved_in_transport	34.99_transport.misc;34.1_transport.p- and v-ATPases
VIT_05s0077g01460	VIT_08s0007g04780	VviTIP1-2	0.617311	13	415	73.4507	28	No_hit	0	35.2_not assigned.unknown;
VIT_08s0040g00980	VIT_08s0007g04780	VviTIP1-2	0.736227	308	19	76.4984	29	Tubulin_beta-1_chain	vv44145Phagosome_vv44810Regulation_of_actin_cytoskeleton	31.1.1.2_cell.organisation.cytoskeleton.mikrotubuli;
VIT_00s0516g00030	VIT_08s0007g04780	VviTIP1-2	0.740318	438	14	78.3071	30	Dehydrogenase/reductase_SDR_family_member_4	vv44146Peroxisome	26.22_misc.short chain dehydrogenase/reductase (SDR);
VIT_02s0025g01380	VIT_08s0007g04780	VviTIP1-2	0.711265	148	44	80.697	31	Endo-1,4-beta-glucanase	vv40006Cell_wall	26.3.4_misc.gluco-, galacto- and mannosidases.endoglucanase;
VIT_01s0150g00210	VIT_08s0007g04780	VviTIP1-2	0.705671	130	54	83.7854	32	CYP51A	vv10100Biosynthesis_of_steroids	17.3.1.2.3_hormone metabolism.brassinosteroid.synthesis-degradation.sterols.CYP51;
VIT_13s0064g00460	VIT_08s0007g04780	VviTIP1-2	0.71578	194	37	84.7231	33	Unknown_protein	0	35.2_not assigned.unknown;
VIT_18s0072g01170	VIT_08s0007g04780	VviTIP1-2	0.701886	117	64	86.5332	34	Phosphoribosylanthranilate_transferase	vv10400Phenylalanine_tyrosine_and_tryptophan_biosynthesis	35.1.19_not assigned.no ontology.C2 domain-containing protein;
VIT_12s0059g00570	VIT_08s0007g04780	VviTIP1-2	0.716676	230	35	89.7218	35	fasciclin_arabinogalactan-protein_(FLA7)	vv40006Cell_wall	10.5.1.1_cell wall.cell wall proteins.AGPs.AGP;
VIT_14s0108g01320	VIT_08s0007g04780	VviTIP1-2	0.693039	101	81	90.4489	36	Plastocyanin_domain-containing_protein	vv10195Photosynthesis_vv50113Thylakoid_targeting_pathway	26.19_misc.plastocyanin-like;
VIT_17s0053g00990	VIT_08s0007g04780	VviTIP1-2	0.689272	99	88	93.3381	37	Alpha-expansin_1_precursor	vv30003Auxin_signaling	10.7_cell wall.modification;
VIT_08s0058g01210	VIT_08s0007g04780	VviTIP1-2	0.638327	31	283	93.6643	38	Non-specific_lipid_transfer_protein_LTP1	0	11.6_lipid metabolism.lipid transfer proteins etc;
VIT_18s0001g08250	VIT_08s0007g04780	VviTIP1-2	0.721302	330	29	97.8264	39	Tubulin_alpha-3_chain	vv44145Phagosome_vv44810Regulation_of_actin_cytoskeleton	31.1.1.2_cell.organisation.cytoskeleton.mikrotubuli;
VIT_11s0016g00590	VIT_08s0007g04780	VviTIP1-2	0.66941	71	135	97.903	40	Invertase/pectin_methylesterase_inhibitor	vv40006Cell_wall	26.18_misc.invertase/pectin methylesterase inhibitor family protein;
VIT_14s0066g00250	VIT_08s0007g04780	VviTIP1-2	0.68843	107	92	99.2169	41	Lipase_GDSL	0	26.28_misc.GDSL-motif lipase;
VIT_03s0038g02520	VIT_08s0007g04780	VviTIP1-2	0.701727	154	65	100.05	42	Aquaporin_PIP3	vv50101Channels_and_pores	34.19.1_transport.Major Intrinsic Proteins.PIP;
VIT_13s0064g01260	VIT_08s0007g04780	VviTIP1-2	0.694394	138	79	104.413	43	DNA-damage-repair/toleration_protein_(DRT100)	0	30.2.11_signalling.receptor kinases.leucine rich repeat XI;28.2_DNA.repair
VIT_17s0000g07260	VIT_08s0007g04780	VviTIP1-2	0.714788	280	39	104.499	44	Glucan_endo-1,3-beta-glucosidase_3_precursor	vv10500Starch_and_sucrose_metabolism	26.4_misc.beta 1,3 glucan hydrolases;
VIT_03s0038g04450	VIT_08s0007g04780	VviTIP1-2	0.684207	103	109	105.958	45	Basic_leucine-zipper_11_GBF6	vv60012BZIP	27.3.35_RNA.regulation of transcription.bZIP transcription factor family;
VIT_04s0079g00350	VIT_08s0007g04780	VviTIP1-2	0.688042	122	93	106.518	46	Tubulin,_Beta	vv44810Regulation_of_actin_cytoskeleton	31.1.1.2_cell.organisation.cytoskeleton.mikrotubuli;
VIT_19s0014g00110	VIT_08s0007g04780	VviTIP1-2	0.6865	118	97	106.986	47	Protein_kinase	0	30.2.13_signalling.receptor kinases.leucine rich repeat XIII;
VIT_10s0116g01780	VIT_08s0007g04780	VviTIP1-2	0.681004	101	115	107.773	48	Cationic_peroxidase	vv10360Phenylalanine_metabolism_vv10680Methane_metabolism	26.12_misc.peroxidases;
VIT_03s0091g00420	VIT_08s0007g04780	VviTIP1-2	0.680971	114	116	114.996	49	No_hit	0	35.2_not assigned.unknown;
VIT_09s0002g00920	VIT_08s0007g04780	VviTIP1-2	0.740546	1107	12	115.256	50	Lung_seven_transmembrane_receptor	0	35.2_not assigned.unknown;
VIT_16s0098g00730	VIT_08s0007g04780	VviTIP1-2	0.738889	962	15	120.125	51	Ribosomal_protein_L9_(RPL90A/C)_60S	vv23010Ribosome	29.2.1.2.2.9_protein.synthesis.ribosomal protein.eukaryotic.60S subunit.L9;
VIT_06s0009g02020	VIT_08s0007g04780	VviTIP1-2	0.708311	299	49	121.041	52	Tubulin_beta-4_chain	vv44145Phagosome_vv44810Regulation_of_actin_cytoskeleton	31.1.1.2_cell.organisation.cytoskeleton.mikrotubuli;
VIT_08s0007g03930	VIT_08s0007g04780	VviTIP1-2	0.71293	358	41	121.153	53	Delta14-sterol_reductase_FK_(FACKEL)	vv10100Biosynthesis_of_steroids	17.3.1.2.4_hormone metabolism.brassinosteroid.synthesis-degradation.sterols.FACKEL;
VIT_14s0066g01850	VIT_08s0007g04780	VviTIP1-2	0.689488	179	86	124.073	54	Peroxidase	vv10360Phenylalanine_metabolism_vv10680Methane_metabolism	26.12_misc.peroxidases;
VIT_05s0020g02690	VIT_08s0007g04780	VviTIP1-2	0.699342	227	71	126.953	55	Copper-binding_family_protein	0	35.1.40_not assigned.no ontology.glycine rich proteins;35.1_not assigned.no ontology
VIT_14s0108g01560	VIT_08s0007g04780	VviTIP1-2	0.660295	98	177	131.704	56	Alpha-1,4_glucan_phosphorylase,_L_isozyme,_chloroplast_precursor	vv10500Starch_and_sucrose_metabolism	2.2.2.2_major CHO metabolism.degradation.starch.starch phosphorylase;
VIT_05s0062g01320	VIT_08s0007g04780	VviTIP1-2	0.716341	482	36	131.727	57	Chitinase	vv10530Aminosugars_metabolism	20.1_stress.biotic;
VIT_10s0003g01520	VIT_08s0007g04780	VviTIP1-2	0.724313	644	27	131.864	58	Ribosomal_protein_L11_(RPL11D)_60S	vv23010Ribosome	29.2.1.2.2.16_protein.synthesis.ribosomal protein.eukaryotic.60S subunit.L16;29.2.1.2.2.11_protein.synthesis.ribosomal protein.eukaryotic.60S subunit.L11
VIT_04s0044g00780	VIT_08s0007g04780	VviTIP1-2	0.685004	175	103	134.257	59	Endo-1,4-beta-glucanase	vv40006Cell_wall	26.3.4_misc.gluco-, galacto- and mannosidases.endoglucanase;
VIT_06s0061g01230	VIT_08s0007g04780	VviTIP1-2	0.685584	183	100	135.277	60	Cellulose_synthase_CSLA02	vv40006Cell_wall	10.2_cell wall.cellulose synthesis;
VIT_08s0007g06520	VIT_08s0007g04780	VviTIP1-2	0.694871	260	78	142.408	61	Actin_beta/gamma_1	vv44810Regulation_of_actin_cytoskeleton	31.1.1.1.1_cell.organisation.cytoskeleton.actin.Actin;
VIT_13s0019g04470	VIT_08s0007g04780	VviTIP1-2	0.740743	1845	11	142.461	62	Adenosine_kinase_2	vv10230Purine_metabolism_vv10908zeatin_biosynthesis	23.3.2.1_nucleotide metabolism.salvage.nucleoside kinases.adenosine kinase;
VIT_06s0004g02890	VIT_08s0007g04780	VviTIP1-2	0.724731	787	26	143.045	63	Protein_disulfide-isomerase_A1	vv24141Protein_processing_in_endoplasmic_reticulum	21.1.1_redox.thioredoxin.PDIL;
VIT_08s0007g00470	VIT_08s0007g04780	VviTIP1-2	0.71026	458	45	143.562	64	Rhomboid_ATRBL1	0	29.5.5_protein.degradation.serine protease;
VIT_18s0001g05530	VIT_08s0007g04780	VviTIP1-2	0.698837	306	72	148.432	65	Annexin_1_(ANN1)	vv50101Channels_and_pores	31.1_cell.organisation;
VIT_18s0001g09500	VIT_08s0007g04780	VviTIP1-2	0.701213	329	67	148.469	66	CYP81B2v1	0	26.1_misc.cytochrome P450;16.5.1.1.3.4_secondary metabolism.sulfur-containing.glucosinolates.synthesis.indole.cytochrome P450 monooxygenase
VIT_09s0002g02290	VIT_08s0007g04780	VviTIP1-2	0.719792	733	32	153.154	67	Beta-galactosidase	vv10052Galactose_metabolism_vv10511N-Glycan_degradation_vv10600Sphingolipid_metabolism	26.3.2_misc.gluco-, galacto- and mannosidases.beta-galactosidase;
VIT_18s0041g00090	VIT_08s0007g04780	VviTIP1-2	0.646718	99	251	157.636	68	Cation_efflux_MTP11	vv50121Porters_cat_1_to_6	34.12_transport.metal;
VIT_05s0049g00980	VIT_08s0007g04780	VviTIP1-2	0.720415	867	30	161.276	69	Cofilin	vv44810Regulation_of_actin_cytoskeleton	31.1.1.1.2_cell.organisation.cytoskeleton.actin.actin depolymerizing factors;
VIT_11s0052g00010	VIT_08s0007g04780	VviTIP1-2	0.658295	139	189	162.083	70	No_hit	0	35.2_not assigned.unknown;
VIT_08s0007g02790	VIT_08s0007g04780	VviTIP1-2	0.70165	399	66	162.278	71	Unknown_protein	0	35.2_not assigned.unknown;
VIT_06s0009g00810	VIT_08s0007g04780	VviTIP1-2	0.703758	471	56	162.407	72	Periplasmic_beta-glucosidase_precursor	vv10460Cyanoamino_acid_metabolism_vv10500Starch_and_sucrose_metabolism_vv10902Monoterpenoid_biosynthesis_vv40006Cell_wall	26.3_misc.gluco-, galacto- and mannosidases;10.6.1_cell wall.degradation.cellulases and beta -1,4-glucanases
VIT_05s0051g00590	VIT_08s0007g04780	VviTIP1-2	0.645488	103	257	162.699	73	Pectate_lyase	vv40006Cell_wall	10.6.3_cell wall.degradation.pectate lyases and polygalacturonases;
VIT_03s0088g00380	VIT_08s0007g04780	VviTIP1-2	0.714784	677	40	164.56	74	Tubulin_alpha	vv44145Phagosome_vv44810Regulation_of_actin_cytoskeleton	31.1.1.2_cell.organisation.cytoskeleton.mikrotubuli;
VIT_17s0000g06050	VIT_08s0007g04780	VviTIP1-2	0.695519	365	77	167.645	75	Ankyrin_protein_kinase	0	20.2.3_stress.abiotic.drought/salt;
VIT_02s0025g01080	VIT_08s0007g04780	VviTIP1-2	0.683151	251	113	168.413	76	No_hit	0	35.2_not assigned.unknown;
VIT_14s0060g01190	VIT_08s0007g04780	VviTIP1-2	0.629059	84	340	168.997	77	Nicotianamine_synthase	vv10271Methionine_metabolism	15.2_metal handling.binding, chelation and storage;
VIT_07s0005g04130	VIT_08s0007g04780	VviTIP1-2	0.654985	145	201	170.719	78	Acid_phosphatase_class_B	vv10740Riboflavin_metabolism	26.13_misc.acid and other phosphatases;
VIT_01s0011g00370	VIT_08s0007g04780	VviTIP1-2	0.731352	1328	22	170.927	79	SP1L2_(SPIRAL2)	vv44810Regulation_of_actin_cytoskeleton	35.2_not assigned.unknown;
[truncated: 1,031 more rows]

## Sheet: Table S5
Gene A	Gene B	MIP	PCC	Rank A	Rank B	MR	Rank MR	Anno	Vnet	BIN	RNA-seq
VIT_10s0003g01830	VIT_10s0003g01830	VviNIP1-2	1	0	0	0	0	Aquaporin_NIP1;2	vv50101Channels_and_pores	34.19.3_transport.Major Intrinsic Proteins.NIP;
VIT_13s0156g00240	VIT_10s0003g01830	VviNIP1-2	0.792056	4	1	2	1	DC1_domain-containing_protein	0	35.2_not assigned.unknown;
VIT_13s0064g01290	VIT_10s0003g01830	VviNIP1-2	0.742087	2	9	4.24264	2	Basic_helix-loop-helix_(bHLH)_family	vv60011BHLH	27.3.6_RNA.regulation of transcription.bHLH,Basic Helix-Loop-Helix family;
VIT_00s0480g00060	VIT_10s0003g01830	VviNIP1-2	0.745167	4	7	5.2915	3	Polyphenol_oxidase_[Vitis_vinifera]	vv10350Tyrosine_metabolism_vv50109Incompletely_characterized_transport_systems	35.2_not assigned.unknown;
VIT_00s2539g00010	VIT_10s0003g01830	VviNIP1-2	0.789034	19	2	6.16441	4	Protein_kinase_APK1B	0	29.4.1.57_protein.postranslational modification.kinase.receptor like cytoplasmatic kinase VII;
VIT_04s0023g01640	VIT_10s0003g01830	VviNIP1-2	0.763723	13	4	7.2111	5	Steroid_22-alpha-hydroxylase_(CYP90B1)_(DWF4)	vv10905Brassinosteroid_biosynthesis	17.3.1.1.2_hormone metabolism.brassinosteroid.synthesis-degradation.BRs.DWF4;
VIT_02s0025g04420	VIT_10s0003g01830	VviNIP1-2	0.759333	11	5	7.4162	6	MATE_efflux_family_protein	vv50125Porters_cat_66_to_94	34.99_transport.misc;34.16_transport.ABC transporters and multidrug resistance systems
VIT_08s0040g01130	VIT_10s0003g01830	VviNIP1-2	0.76711	24	3	8.48528	7	Serine_carboxypeptidase_II	0	29.5.5_protein.degradation.serine protease;
VIT_04s0023g01630	VIT_10s0003g01830	VviNIP1-2	0.733445	8	10	8.94427	8	Steroid_22-alpha-hydroxylase_(CYP90B1)_(DWF4)	vv10905Brassinosteroid_biosynthesis	17.3.1.1.2_hormone metabolism.brassinosteroid.synthesis-degradation.BRs.DWF4;
VIT_07s0031g00160	VIT_10s0003g01830	VviNIP1-2	0.664136	3	49	12.1244	9	Ubiquitin-conjugating_enzyme_E2_I	vv23013RNA_transport_vv24120Ubiquitin_mediated_proteolysis	29.5.11.3_protein.degradation.ubiquitin.E2;
VIT_15s0046g03210	VIT_10s0003g01830	VviNIP1-2	0.620961	2	89	13.3417	10	Disease_resistance_protein_RGA4	0	35.2_not assigned.unknown;
VIT_12s0055g01000	VIT_10s0003g01830	VviNIP1-2	0.720932	13	15	13.9642	11	Peroxidase	vv10360Phenylalanine_metabolism_vv10680Methane_metabolism	26.12_misc.peroxidases;
VIT_01s0150g00440	VIT_10s0003g01830	VviNIP1-2	0.690295	7	30	14.4914	12	Respiratory_burst_oxidase_protein_D_(RBOHD)	vv34626Plant-pathogen_interaction_vv50105Transport_electron_carriers	20.1.1_stress.biotic.respiratory burst;
VIT_07s0104g00950	VIT_10s0003g01830	VviNIP1-2	0.704285	10	23	15.1658	13	Ankyrin_repeat_protein_E4_8	vv50108Accessory_factors_involved_in_transport	31.1_cell.organisation;
VIT_13s0139g00340	VIT_10s0003g01830	VviNIP1-2	0.608798	3	103	17.5784	14	R_protein_MLA10	vv34627R_proteins_from_Plant-pathogen_interaction	20.1.7_stress.biotic.PR-proteins;
VIT_08s0040g01070	VIT_10s0003g01830	VviNIP1-2	0.756576	52	6	17.6635	15	Serine_carboxypeptidase_S10	0	29.5.5_protein.degradation.serine protease;
VIT_04s0044g00050	VIT_10s0003g01830	VviNIP1-2	0.671745	8	40	17.8885	16	Protein_kinase_APK1B	0	29.4.1.57_protein.postranslational modification.kinase.receptor like cytoplasmatic kinase VII;
VIT_06s0004g06080	VIT_10s0003g01830	VviNIP1-2	0.679354	9	38	18.4932	17	Proton-dependent_oligopeptide_transport_(POT)_family_protein	vv50122Porters_cat_7_to_17	34.13_transport.peptides and oligopeptides;
VIT_12s0055g00980	VIT_10s0003g01830	VviNIP1-2	0.692458	12	29	18.6548	18	Peroxidase_precursor	vv10360Phenylalanine_metabolism_vv10680Methane_metabolism	26.12_misc.peroxidases;
VIT_10s0003g02810	VIT_10s0003g01830	VviNIP1-2	0.703681	15	24	18.9737	19	WRKY_DNA-binding_protein_71	vv60066WRKY	27.3.32_RNA.regulation of transcription.WRKY domain transcription factor family;
VIT_04s0044g00820	VIT_10s0003g01830	VviNIP1-2	0.686313	12	32	19.5959	20	S-receptor_kinase	0	29.4_protein.postranslational modification;
VIT_01s0011g02660	VIT_10s0003g01830	VviNIP1-2	0.66999	9	44	19.8997	21	No_hit	0	35.2_not assigned.unknown;
VIT_05s0102g00190	VIT_10s0003g01830	VviNIP1-2	0.715644	26	17	21.0238	22	No_hit	0	35.2_not assigned.unknown;
VIT_01s0137g00770	VIT_10s0003g01830	VviNIP1-2	0.683491	14	34	21.8174	23	Unknown_protein	0	35.2_not assigned.unknown;
VIT_06s0061g00680	VIT_10s0003g01830	VviNIP1-2	0.731372	40	12	21.9089	24	Unknown_protein	0	35.2_not assigned.unknown;
VIT_07s0104g01660	VIT_10s0003g01830	VviNIP1-2	0.742368	67	8	23.1517	25	HAK5_(High_affinity_K+_transporter_5)	vv50125Porters_cat_66_to_94	34.15_transport.potassium;
VIT_17s0000g03960	VIT_10s0003g01830	VviNIP1-2	0.70524	25	22	23.4521	26	Fw2.2_ORFX	0	35.1_not assigned.no ontology;
VIT_18s0001g06090	VIT_10s0003g01830	VviNIP1-2	0.732565	60	11	25.6905	27	Cis-zeatin_O-beta-D-glucosyltransferase	vv10908Zeatin_biosynthesis	26.2_misc.UDP glucosyl and glucoronyl transferases;17.4.1_hormone metabolism.cytokinin.synthesis-degradation
VIT_19s0014g03760	VIT_10s0003g01830	VviNIP1-2	0.728353	63	13	28.6182	28	Unknown	0	35.2_not assigned.unknown;
VIT_16s0050g01510	VIT_10s0003g01830	VviNIP1-2	0.65195	13	65	29.0689	29	SGT1-2	vv30003Auxin_signaling_vv34626Plant-pathogen_interaction	29.4_protein.postranslational modification;
VIT_07s0031g01980	VIT_10s0003g01830	VviNIP1-2	0.713096	57	18	32.0312	30	Ethylene-responsive_transcription_factor_aba_repressor_1_abr1/erf111	vv30001ABA_signaling_vv30008Ethylene_signaling_vv60003AP2_EREBP	27.3.3_RNA.regulation of transcription.AP2/EREBP, APETALA2/Ethylene-responsive element binding protein family;
VIT_08s0007g01930	VIT_10s0003g01830	VviNIP1-2	0.622458	13	87	33.6303	31	Anthranilate_N-benzoyltransferase	vv10400Phenylalanine_tyrosine_and_tryptophan_biosynthesis	16.8.1_secondary metabolism.flavonoids.anthocyanins;16.2_secondary metabolism.phenylpropanoids
VIT_10s0003g04090	VIT_10s0003g01830	VviNIP1-2	0.682766	33	35	33.9853	32	Remorin	0	27.3.99_RNA.regulation of transcription.unclassified;
VIT_00s0269g00140	VIT_10s0003g01830	VviNIP1-2	0.661915	22	54	34.4674	33	Ankyrin	vv50108Accessory_factors_involved_in_transport	35.2_not assigned.unknown;
VIT_14s0068g02040	VIT_10s0003g01830	VviNIP1-2	0.541915	6	214	35.8329	34	Gda-1	0	35.1_not assigned.no ontology;
VIT_01s0011g03890	VIT_10s0003g01830	VviNIP1-2	0.650724	20	66	36.3318	35	Receptor_serine/threonine_kinase_PR5K	0	30.2.20_signalling.receptor kinases.wheat LRK10 like;30.2.15_signalling.receptor kinases.thaumatin like
VIT_06s0004g00370	VIT_10s0003g01830	VviNIP1-2	0.686667	44	31	36.9324	36	Hcr2-p4.1	0	20.1.7_stress.biotic.PR-proteins;
VIT_09s0002g09290	VIT_10s0003g01830	VviNIP1-2	0.670378	33	43	37.6696	37	Disease_resistance_protein	0	20.1.7_stress.biotic.PR-proteins;
VIT_18s0001g14410	VIT_10s0003g01830	VviNIP1-2	0.666405	31	46	37.7624	38	Unknown_protein	0	35.2_not assigned.unknown;
VIT_08s0007g06000	VIT_10s0003g01830	VviNIP1-2	0.634196	19	78	38.4968	39	Glucan_endo-1,3-beta-glucosidase_GII_precursor	vv10500Starch_and_sucrose_metabolism	26.4.1_misc.beta 1,3 glucan hydrolases.glucan endo-1,3-beta-glucosidase;
VIT_03s0017g00670	VIT_10s0003g01830	VviNIP1-2	0.684278	45	33	38.5357	40	Zinc_finger_(C3HC4-type_ring_finger)	vv60078Other_zf-C3HC4	29.5.11.4.2_protein.degradation.ubiquitin.E3.RING;
VIT_14s0006g01960	VIT_10s0003g01830	VviNIP1-2	0.656471	28	60	40.9878	41	Unknown	0	35.2_not assigned.unknown;
VIT_09s0002g00570	VIT_10s0003g01830	VviNIP1-2	0.681232	48	37	42.1426	42	Lipase_GDSL_1	0	26.28_misc.GDSL-motif lipase;
VIT_08s0040g01040	VIT_10s0003g01830	VviNIP1-2	0.645649	28	69	43.9545	43	Serine_carboxypeptidase_II	0	29.5.5_protein.degradation.serine protease;
VIT_04s0044g01010	VIT_10s0003g01830	VviNIP1-2	0.652767	31	63	44.1928	44	Pectinesterase_family	vv40006Cell_wall	10.8.1_cell wall.pectin*esterases.PME;
VIT_01s0026g00630	VIT_10s0003g01830	VviNIP1-2	0.659569	36	56	44.8999	45	N-hydroxythioamide_S-beta-glucosyltransferase	vv10966Glucosinolate_biosynthesis	17.8.1.1.4_hormone metabolism.salicylic acid.synthesis-degradation.synthesis.SA glucosyltransferase ether bond making SAG;17.2.1_hormone metabolism.auxin.synthesis-degradation;16.5.1.1.4.3_secondary metabolism.sulfur-containing.glucosinolates.synthesis.shared.UDP-glycosyltransferase;
VIT_07s0104g01710	VIT_10s0003g01830	VviNIP1-2	0.653751	34	61	45.5412	46	HAK5_(High_affinity_K+_transporter_5)	vv50125Porters_cat_66_to_94	34.15_transport.potassium;
VIT_05s0029g00320	VIT_10s0003g01830	VviNIP1-2	0.700939	109	25	52.2015	47	Unknown	0	#N/A
VIT_10s0003g02910	VIT_10s0003g01830	VviNIP1-2	0.643707	40	71	53.2917	48	FLS2_(flagellin-sensitive_2)	0	30.2.12_signalling.receptor kinases.leucine rich repeat XII;
VIT_05s0020g04420	VIT_10s0003g01830	VviNIP1-2	0.664095	61	50	55.2268	49	Calmodulin	vv34020Calcium_signaling_pathway_vv34626Plant-pathogen_interaction	30.3_signalling.calcium;
VIT_04s0079g00350	VIT_10s0003g01830	VviNIP1-2	0.712105	165	19	55.9911	50	Tubulin,_Beta	vv44810Regulation_of_actin_cytoskeleton	31.1.1.2_cell.organisation.cytoskeleton.mikrotubuli;
VIT_08s0058g00970	VIT_10s0003g01830	VviNIP1-2	0.64574	48	68	57.1314	51	Cationic_peroxidase	vv10360Phenylalanine_metabolism_vv10680Methane_metabolism	26.12_misc.peroxidases;
VIT_00s0218g00150	VIT_10s0003g01830	VviNIP1-2	0.71154	167	20	57.7927	52	UDP-rhamnose/rhamnosyltransferase	vv10942Anthocyanin_biosynthesis	16.8.1.12_secondary metabolism.flavonoids.anthocyanins.anthocyanidin 3-O-glucosyltransferase;16.8.1_secondary metabolism.flavonoids.anthocyanins
VIT_14s0066g00900	VIT_10s0003g01830	VviNIP1-2	0.575105	26	146	61.6117	53	Cysteine-rich_receptor-like_protein_kinase_42	0	30.2.17_signalling.receptor kinases.DUF 26;
VIT_00s0286g00010	VIT_10s0003g01830	VviNIP1-2	0.726051	272	14	61.709	54	ARK3_(Arabidopsis_Receptor_Kinase_3)	0	35.2_not assigned.unknown;
VIT_08s0105g00200	VIT_10s0003g01830	VviNIP1-2	0.63185	47	82	62.0806	55	U-box_domain-containing_protein	0	27.3.64_RNA.regulation of transcription.PHOR1;
VIT_10s0003g05430	VIT_10s0003g01830	VviNIP1-2	0.699505	145	27	62.57	56	Reticuline_oxidase_precursor	vv10950Alkaloid_biosynthesis_I	26.8_misc.nitrilases, *nitrile lyases, berberine bridge enzymes, reticuline oxidases, troponine reductases;
VIT_02s0087g00720	VIT_10s0003g01830	VviNIP1-2	0.652876	64	62	62.9921	57	Receptor_protein_kinase	0	30.2.99_signalling.receptor kinases.misc;30.2.26_signalling.receptor kinases.crinkly like;30.2.25_signalling.receptor kinases.wall associated kinase;30.2.22_signalling.receptor kinases.proline extensin like;30.2.16_signalling.receptor kinases.Catharanthus roseus-like RLK1;30.2.8.1_signalling.receptor kinases.leucine rich repeat VIII.VIII-1;30.2.1_signalling.receptor kinases.leucine rich repeat I;…
VIT_04s0008g04080	VIT_10s0003g01830	VviNIP1-2	0.658077	69	58	63.2614	58	No_hit	0	#N/A
VIT_05s0020g04280	VIT_10s0003g01830	VviNIP1-2	0.669713	95	45	65.3835	59	Ca2+-ATPase_13_ACA13,_plasma_membrane	vv34020Calcium_signaling_pathway_vv50131Primary_active_transporter_cat_A2_to_A4	30.3_signalling.calcium;
VIT_06s0080g00820	VIT_10s0003g01830	VviNIP1-2	0.705796	218	21	67.6609	60	Tubulin_beta-6_chain	vv44145Phagosome_vv44810Regulation_of_actin_cytoskeleton	35.2_not assigned.unknown;
VIT_16s0022g01710	VIT_10s0003g01830	VviNIP1-2	0.612989	50	99	70.3562	61	Ser/Thr_receptor-like_kinase1	0	30.2.20_signalling.receptor kinases.wheat LRK10 like;30.2.16_signalling.receptor kinases.Catharanthus roseus-like RLK1;30.2.15_signalling.receptor kinases.thaumatin like;11.9.3.3_lipid metabolism.lipid degradation.lysophospholipases.glycerophosphodiester phosphodiesterase
VIT_03s0038g00230	VIT_10s0003g01830	VviNIP1-2	0.647586	75	67	70.8872	62	Purple_acid_phosphatase_2_PAP2	vv10740Riboflavin_metabolism	26.13_misc.acid and other phosphatases;
VIT_06s0004g05310	VIT_10s0003g01830	VviNIP1-2	0.664908	112	47	72.5534	63	Tropinone_reductase	vv10220Urea_cycle_and_metabolism_of_amino_groups	26.8_misc.nitrilases, *nitrile lyases, berberine bridge enzymes, reticuline oxidases, troponine reductases;16.4.1_secondary metabolism.N misc.alkaloid-like
VIT_02s0025g00130	VIT_10s0003g01830	VviNIP1-2	0.610605	54	100	73.4847	64	Hydroxyproline-rich_glycoprotein	vv40006Cell_wall	35.1.42_not assigned.no ontology.proline rich family;35.1.41_not assigned.no ontology.hydroxyproline rich proteins
VIT_08s0007g03790	VIT_10s0003g01830	VviNIP1-2	0.58493	43	132	75.3392	65	CBF_transcription_factor	vv30008Ethylene_signaling_vv60003AP2_EREBP	27.3.3_RNA.regulation of transcription.AP2/EREBP, APETALA2/Ethylene-responsive element binding protein family;
VIT_00s0485g00010	VIT_10s0003g01830	VviNIP1-2	0.632758	76	81	78.4602	66	Receptor_kinase_homolog_LRK14	0	30.2.20_signalling.receptor kinases.wheat LRK10 like;30.2.16_signalling.receptor kinases.Catharanthus roseus-like RLK1;30.2.15_signalling.receptor kinases.thaumatin like;11.9.3.3_lipid metabolism.lipid degradation.lysophospholipases.glycerophosphodiester phosphodiesterase
VIT_14s0066g02040	VIT_10s0003g01830	VviNIP1-2	0.627598	72	86	78.6893	67	Chaperone_BCS1_mitochondrial	0	29.5.9_protein.degradation.AAA type;
VIT_14s0006g01250	VIT_10s0003g01830	VviNIP1-2	0.638784	91	74	82.061	68	GTPase_activating_protein	0	35.1.19_not assigned.no ontology.C2 domain-containing protein;
VIT_02s0012g00430	VIT_10s0003g01830	VviNIP1-2	0.716667	429	16	82.8493	69	Oxidoreductase,_2OG-Fe(II)_oxygenase	0	35.2_not assigned.unknown;
VIT_08s0007g05050	VIT_10s0003g01830	VviNIP1-2	0.620661	79	90	84.3208	70	4-coumarate--CoA_ligase	vv10940Phenylpropanoid_biosynthesis_vv50104Group_translocators	16.2.1.3_secondary metabolism.phenylpropanoids.lignin biosynthesis.4CL;
VIT_07s0031g00080	VIT_10s0003g01830	VviNIP1-2	0.603999	65	111	84.9412	71	WRKY_DNA-binding_protein_15	vv60066WRKY	27.3.32_RNA.regulation of transcription.WRKY domain transcription factor family;
VIT_00s0173g00110	VIT_10s0003g01830	VviNIP1-2	0.69927	258	28	84.9941	72	Trehalose-phosphatase	vv10500Starch_and_sucrose_metabolism	3.2.3_minor CHO metabolism.trehalose.potential TPS/TPP;
VIT_08s0040g01060	VIT_10s0003g01830	VviNIP1-2	0.639546	103	73	86.7122	73	Serine_carboxypeptidase_S10	0	29.5.5_protein.degradation.serine protease;
VIT_19s0140g00120	VIT_10s0003g01830	VviNIP1-2	0.608271	73	104	87.1321	74	Gibberellin_2-beta-dioxygenase_1	vv10904Diterpenoid_biosynthesis	17.6.1.13_hormone metabolism.gibberelin.synthesis-degradation.GA2 oxidase;
VIT_11s0052g00240	VIT_10s0003g01830	VviNIP1-2	0.607306	74	105	88.1476	75	Accelerated_cell_death_11_(ACD11)	0	31.5.1_cell.cell death.plants;
VIT_14s0171g00500	VIT_10s0003g01830	VviNIP1-2	0.540224	38	219	91.225	76	No_hit	0	35.2_not assigned.unknown;
VIT_02s0012g00440	VIT_10s0003g01830	VviNIP1-2	0.700066	329	26	92.4878	77	Norcoclaurine_synthase	vv10950Alkaloid_biosynthesis_I	16.8.4_secondary metabolism.flavonoids.flavonols;16.8.3_secondary metabolism.flavonoids.dihydroflavonols
VIT_03s0038g04050	VIT_10s0003g01830	VviNIP1-2	0.65242	138	64	93.9787	78	Unknown	0	35.2_not assigned.unknown;
VIT_05s0020g03210	VIT_10s0003g01830	VviNIP1-2	0.607056	83	107	94.2391	79	S-receptor_kinase	0	29.4_protein.postranslational modification;
VIT_02s0012g00310	VIT_10s0003g01830	VviNIP1-2	0.580751	65	137	94.3663	80	Lon_protease	0	29.5.5_protein.degradation.serine protease;
VIT_18s0001g06890	VIT_10s0003g01830	VviNIP1-2	0.622295	104	88	95.6661	81	Peroxidase_GvPx2b,_class_III_[Vitis_vinifera]	vv10360Phenylalanine_metabolism_vv10680Methane_metabolism	26.12_misc.peroxidases;
VIT_00s0269g00150	VIT_10s0003g01830	VviNIP1-2	0.663084	174	53	96.0312	82	IMP_dehydrogenase/GMP_reductase	vv10230Purine_metabolism	31.1_cell.organisation;
VIT_07s0031g02400	VIT_10s0003g01830	VviNIP1-2	0.55158	49	194	97.4987	83	Amino_acid_permease	vv50123Porters_cat_18_to_29	34.3_transport.amino acids;
VIT_13s0067g02190	VIT_10s0003g01830	VviNIP1-2	0.599698	85	115	98.8686	84	SAG20_(wound-induced_protein_12)	0	20_stress;
VIT_19s0085g00550	VIT_10s0003g01830	VviNIP1-2	0.601973	88	112	99.2774	85	Ser/Thr_protein_kinase	0	29.4_protein.postranslational modification;
VIT_13s0019g05010	VIT_10s0003g01830	VviNIP1-2	0.671071	243	41	99.8148	86	Nodulin-like_protein	0	33.99_development.unspecified;
VIT_09s0002g05980	VIT_10s0003g01830	VviNIP1-2	0.615532	110	97	103.296	87	CYP734A7_castasterone_26-hydroxylase	vv10905Brassinosteroid_biosynthesis	17.3.1.1.5_hormone metabolism.brassinosteroid.synthesis-degradation.BRs.metabolic regulation;
VIT_18s0089g01150	VIT_10s0003g01830	VviNIP1-2	0.520917	39	278	104.125	88	Wall-associated_kinase_2_(WAK2)	0	30.2.25_signalling.receptor kinases.wall associated kinase;
VIT_02s0087g01010	VIT_10s0003g01830	VviNIP1-2	0.592329	94	122	107.089	89	CRK10_(cysteine-rich_RLK10)	0	30.2.17_signalling.receptor kinases.DUF 26;
VIT_00s0420g00030	VIT_10s0003g01830	VviNIP1-2	0.554339	61	188	107.089	90	S-locus_lectin_protein_kinase	0	30.2.24_signalling.receptor kinases.S-locus glycoprotein like;29.4_protein.postranslational modification
VIT_06s0004g06660	VIT_10s0003g01830	VviNIP1-2	0.589673	90	129	107.75	91	Phosphoinositide-specific_phospholipase_C	vv10562Inositol_phosphate_metabolism_vv30001ABA_signaling_vv34070Phosphatidylinositol_signaling_system	30.4.4_signalling.phosphinositides.phosphoinositide phospholipase C;
VIT_00s0434g00090	VIT_10s0003g01830	VviNIP1-2	0.582965	89	136	110.018	92	Aspartyl_protease	0	29.5.4_protein.degradation.aspartate protease;
VIT_04s0008g03970	VIT_10s0003g01830	VviNIP1-2	0.566054	75	167	111.915	93	No_hit	0	35.2_not assigned.unknown;
VIT_08s0040g02390	VIT_10s0003g01830	VviNIP1-2	0.533996	58	235	116.748	94	Zinc_finger_(C2H2_type)_family	vv60017C2H2	29.5.11.4.2_protein.degradation.ubiquitin.E3.RING;27.3.11_RNA.regulation of transcription.C2H2 zinc finger family
VIT_00s0880g00010	VIT_10s0003g01830	VviNIP1-2	0.555902	77	182	118.381	95	Basic_helix-loop-helix_(bHLH)_family	vv60011BHLH	35.2_not assigned.unknown;
VIT_06s0004g05350	VIT_10s0003g01830	VviNIP1-2	0.634826	185	77	119.352	96	Tropinone_reductase	vv10220Urea_cycle_and_metabolism_of_amino_groups	26.8_misc.nitrilases, *nitrile lyases, berberine bridge enzymes, reticuline oxidases, troponine reductases;16.4.1_secondary metabolism.N misc.alkaloid-like
VIT_19s0014g02850	VIT_10s0003g01830	VviNIP1-2	0.586165	111	131	120.586	97	Dynein_light_subunit_lc6,_flagellar_outer_arm	vv44810Regulation_of_actin_cytoskeleton	31.1_cell.organisation;
VIT_10s0003g00170	VIT_10s0003g01830	VviNIP1-2	0.540587	68	217	121.474	98	Dehydration-induced_19	0	35.2_not assigned.unknown;
VIT_11s0052g00220	VIT_10s0003g01830	VviNIP1-2	0.682705	411	36	121.639	99	Unknown_protein	0	31.5.1_cell.cell death.plants;
VIT_18s0001g14440	VIT_10s0003g01830	VviNIP1-2	0.514431	50	299	122.27	100	Molecular_chaperone_DnaJ	vv50132Primary_active_transporter_cat_A5_to_A8	20.2.1_stress.abiotic.heat;
VIT_14s0006g01540	VIT_14s0006g01540	VviNIP4-1	1	0	0	0	0	Aquaporin_NIP4;1	vv50101Channels_and_pores	34.19.99_transport.Major Intrinsic Proteins.unspecified;34.19.3_transport.Major Intrinsic Proteins.NIP
VIT_10s0003g02320	VIT_14s0006g01540	VviNIP4-1	0.950996	103	1	10.1489	1	SRG1_(senescence-related_gene_1)_oxidoreductase	0	16.8.4_secondary metabolism.flavonoids.flavonols;16.8.3_secondary metabolism.flavonoids.dihydroflavonols
VIT_19s0135g00080	VIT_14s0006g01540	VviNIP4-1	0.949466	134	2	16.3707	2	No_hit	0	#N/A
VIT_11s0052g01000	VIT_14s0006g01540	VviNIP4-1	0.947594	251	3	27.4408	3	No_hit	0	35.2_not assigned.unknown;
VIT_16s0022g01610	VIT_14s0006g01540	VviNIP4-1	0.947395	209	4	28.9137	4	No_hit	0	35.2_not assigned.unknown;
VIT_14s0066g01250	VIT_14s0006g01540	VviNIP4-1	0.946444	225	5	33.541	5	Alpha-L-fucosidase_2_precursor	vv10511N-Glycan_degradation	35.2_not assigned.unknown;
VIT_01s0146g00030	VIT_14s0006g01540	VviNIP4-1	0.945839	204	6	34.9857	6	ATFP3_(Arabidopsis_thaliana_farnesylated_protein_3	0	15.2_metal handling.binding, chelation and storage;
VIT_01s0182g00160	VIT_14s0006g01540	VviNIP4-1	0.878419	3	427	35.7911	7	Xyloglucan_fucosyltransferase	vv40006Cell_wall	10.3_cell wall.hemicellulose synthesis;
VIT_10s0003g04170	VIT_14s0006g01540	VviNIP4-1	0.945287	196	7	37.0405	8	No_hit	0	#N/A
VIT_18s0075g00170	VIT_14s0006g01540	VviNIP4-1	0.866528	3	504	38.8844	9	No_hit	0	#N/A
VIT_01s0011g00810	VIT_14s0006g01540	VviNIP4-1	0.870155	4	482	43.909	10	Heparanase_1	vv10511N-Glycan_degradation	35.1_not assigned.no ontology;
VIT_12s0121g00390	VIT_14s0006g01540	VviNIP4-1	0.9449	264	8	45.9565	11	Diacylglycerol_kinase	vv10561Glycerolipid_metabolism_vv10564Glycerophospholipid_metabolism_vv34070Phosphatidylinositol_signaling_system	11.3.5_lipid metabolism.Phospholipid synthesis.diacylglycerol kinase;
VIT_15s0045g00360	VIT_14s0006g01540	VviNIP4-1	0.942648	260	10	50.9902	12	No_hit	0	#N/A
VIT_14s0030g00880	VIT_14s0006g01540	VviNIP4-1	0.942786	301	9	52.0481	13	No_hit	0	35.2_not assigned.unknown;
VIT_02s0087g00230	VIT_14s0006g01540	VviNIP4-1	0.852853	5	592	54.4059	14	Constitutive_disease_resistance_1	0	29.5.4_protein.degradation.aspartate protease;27.3.99_RNA.regulation of transcription.unclassified
VIT_08s0032g00380	VIT_14s0006g01540	VviNIP4-1	0.941613	276	12	57.55	15	Myosin-like_protein_XIC	vv44810Regulation_of_actin_cytoskeleton	31.1.1.3.11_cell.organisation.cytoskeleton.Myosin.Class XI;
VIT_19s0014g01380	VIT_14s0006g01540	VviNIP4-1	0.942473	305	11	57.9224	16	No_hit	0	35.2_not assigned.unknown;
VIT_10s0003g01450	VIT_14s0006g01540	VviNIP4-1	0.940337	266	13	58.8048	17	No_hit	0	35.2_not assigned.unknown;
VIT_18s0041g01480	VIT_14s0006g01540	VviNIP4-1	0.940291	262	14	60.564	18	No_hit	0	35.2_not assigned.unknown;
VIT_09s0002g06650	VIT_14s0006g01540	VviNIP4-1	0.791068	3	1292	62.2575	19	Polygalacturonase_GH28	vv40006Cell_wall	10.6.3_cell wall.degradation.pectate lyases and polygalacturonases;
VIT_09s0002g04090	VIT_14s0006g01540	VviNIP4-1	0.940229	265	15	63.0476	20	No_hit	0	#N/A
VIT_18s0089g01300	VIT_14s0006g01540	VviNIP4-1	0.939012	240	17	63.8749	21	Potassium_channel_SKOR	vv50101Channels_and_pores	34.15_transport.potassium;
VIT_13s0101g00070	VIT_14s0006g01540	VviNIP4-1	0.94012	281	16	67.0522	22	No_hit	0	35.2_not assigned.unknown;
VIT_01s0011g04440	VIT_14s0006g01540	VviNIP4-1	0.938236	217	22	69.0941	23	Transparent_testa_12_protein	vv50125Porters_cat_66_to_94	35.2_not assigned.unknown;
VIT_11s0065g00440	VIT_14s0006g01540	VviNIP4-1	0.938003	187	26	69.728	24	No_hit	0	35.2_not assigned.unknown;
VIT_17s0000g07740	VIT_14s0006g01540	VviNIP4-1	0.838246	7	700	70	25	HhH-GPD_base_excision_DNA_repair_protein	0	28.2_DNA.repair;
VIT_01s0010g01690	VIT_14s0006g01540	VviNIP4-1	0.938498	258	19	70.0143	26	No_hit	0	35.2_not assigned.unknown;
VIT_02s0033g00710	VIT_14s0006g01540	VviNIP4-1	0.93597	167	31	71.9514	27	No_hit	0	35.2_not assigned.unknown;
VIT_18s0001g05520	VIT_14s0006g01540	VviNIP4-1	0.938476	259	20	71.9722	28	(-)-germacrene_D_synthase	vv10900Terpenoid_biosynthesis	16.1.5_secondary metabolism.isoprenoids.terpenoids;
VIT_19s0027g00120	VIT_14s0006g01540	VviNIP4-1	0.938932	295	18	72.8697	29	No_hit	0	35.2_not assigned.unknown;
VIT_15s0046g03130	VIT_14s0006g01540	VviNIP4-1	0.938311	271	21	75.4387	30	DTA2_(downstream_target_of_AGL15_2)	0	35.2_not assigned.unknown;
VIT_00s0259g00060	VIT_14s0006g01540	VviNIP4-1	0.937957	234	27	79.4858	31	No_hit	0	#N/A
VIT_18s0041g01190	VIT_14s0006g01540	VviNIP4-1	0.938106	283	23	80.6784	32	No_hit	0	35.2_not assigned.unknown;
VIT_18s0001g05970	VIT_14s0006g01540	VviNIP4-1	0.938069	273	24	80.9444	33	No_hit	0	35.2_not assigned.unknown;
VIT_19s0015g02720	VIT_14s0006g01540	VviNIP4-1	0.934002	168	40	81.9756	34	No_hit	0	35.2_not assigned.unknown;
VIT_05s0062g00490	VIT_14s0006g01540	VviNIP4-1	0.938044	296	25	86.0233	35	No_hit	0	35.2_not assigned.unknown;
VIT_01s0010g00900	VIT_14s0006g01540	VviNIP4-1	0.934999	227	35	89.1347	36	Menaquinone_biosynthesis_protein	vv10130Ubiquinone_biosynthesis	18.5.2.8.1_Co-factor and vitamine metabolism.folate & vitamine K.vitamine K.2-phytyl-1,4-naphthoquinone methyltransferase.PHYLLO;
VIT_03s0017g00810	VIT_14s0006g01540	VviNIP4-1	0.855582	14	574	89.6437	37	No_hit	0	35.2_not assigned.unknown;
VIT_12s0142g00320	VIT_14s0006g01540	VviNIP4-1	0.937809	290	28	90.111	38	No_hit	0	35.2_not assigned.unknown;
VIT_01s0146g00430	VIT_14s0006g01540	VviNIP4-1	0.937117	272	30	90.3327	39	No_hit	0	35.2_not assigned.unknown;
VIT_10s0003g02270	VIT_14s0006g01540	VviNIP4-1	0.935896	256	32	90.5097	40	No_hit	0	35.2_not assigned.unknown;
VIT_10s0071g01110	VIT_14s0006g01540	VviNIP4-1	0.937537	292	29	92.0217	41	No_hit	0	35.2_not assigned.unknown;
VIT_02s0025g04240	VIT_14s0006g01540	VviNIP4-1	0.934736	259	36	96.5609	42	No_hit	0	35.2_not assigned.unknown;
VIT_14s0030g00820	VIT_14s0006g01540	VviNIP4-1	0.927907	134	70	96.8504	43	No_hit	0	35.2_not assigned.unknown;
VIT_11s0052g00780	VIT_14s0006g01540	VviNIP4-1	0.935531	290	34	99.2975	44	No_hit	0	35.2_not assigned.unknown;
VIT_01s0146g00470	VIT_14s0006g01540	VviNIP4-1	0.935714	299	33	99.3328	45	No_hit	0	35.2_not assigned.unknown;
VIT_12s0121g00370	VIT_14s0006g01540	VviNIP4-1	0.933939	243	41	99.8148	46	NADH_dehydrogenase_(ubiquinone)_flavoprotein_1	vv10190Oxidative_phosphorylation_vv50134Primary_active_transporter_cat_D1	9.1.2_mitochondrial electron transport / ATP synthesis.NADH-DH.localisation not clear;
VIT_12s0034g00170	VIT_14s0006g01540	VviNIP4-1	0.932389	204	49	99.98	47	No_hit	0	35.2_not assigned.unknown;
VIT_05s0029g00970	VIT_14s0006g01540	VviNIP4-1	0.932885	232	45	102.176	48	No_hit	0	35.2_not assigned.unknown;
VIT_09s0002g04740	VIT_14s0006g01540	VviNIP4-1	0.934384	279	38	102.966	49	No_hit	0	#N/A
VIT_16s0013g00570	VIT_14s0006g01540	VviNIP4-1	0.934426	295	37	104.475	50	No_hit	0	#N/A
VIT_01s0011g06390	VIT_14s0006g01540	VviNIP4-1	0.927245	153	74	106.405	51	MS1_(male_sterility_1);_DNA_binding	vv60048PHD	27.3.63_RNA.regulation of transcription.PHD finger transcription factor;
VIT_10s0071g00020	VIT_14s0006g01540	VviNIP4-1	0.925529	131	88	107.369	52	Strictosidine_synthase	vv10900Terpenoid_biosynthesis_vv10902Monoterpenoid_biosynthesis	16.4.1_secondary metabolism.N misc.alkaloid-like;
VIT_10s0003g05170	VIT_14s0006g01540	VviNIP4-1	0.933242	277	42	107.861	53	Wall-associated_kinase_3_(WAK3)	0	35.2_not assigned.unknown;
VIT_00s0267g00050	VIT_14s0006g01540	VviNIP4-1	0.912547	60	197	108.72	54	No_hit	0	#N/A
VIT_12s0028g01680	VIT_14s0006g01540	VviNIP4-1	0.934359	317	39	111.189	55	No_hit	0	35.2_not assigned.unknown;
VIT_07s0005g02930	VIT_14s0006g01540	VviNIP4-1	0.928668	211	61	113.45	56	No_hit	0	35.2_not assigned.unknown;
VIT_16s0039g00850	VIT_14s0006g01540	VviNIP4-1	0.931394	240	54	113.842	57	F-box_family_protein	0	29.5.11.4.3.2_protein.degradation.ubiquitin.E3.SCF.FBOX;
VIT_10s0071g00800	VIT_14s0006g01540	VviNIP4-1	0.9329	308	44	116.413	58	No_hit	0	#N/A
VIT_12s0121g00340	VIT_14s0006g01540	VviNIP4-1	0.932728	287	48	117.371	59	No_hit	0	35.2_not assigned.unknown;
VIT_15s0045g00150	VIT_14s0006g01540	VviNIP4-1	0.932794	305	46	118.448	60	No_hit	0	35.2_not assigned.unknown;
VIT_15s0021g00160	VIT_14s0006g01540	VviNIP4-1	0.932987	328	43	118.76	61	No_hit	0	35.2_not assigned.unknown;
VIT_16s0050g00540	VIT_14s0006g01540	VviNIP4-1	0.931288	267	55	121.182	62	No_hit	0	35.2_not assigned.unknown;
VIT_10s0092g00430	VIT_14s0006g01540	VviNIP4-1	0.920336	115	129	121.799	63	No_hit	0	35.2_not assigned.unknown;
VIT_14s0006g01310	VIT_14s0006g01540	VviNIP4-1	0.932738	321	47	122.829	64	No_hit	0	35.2_not assigned.unknown;
VIT_19s0015g00720	VIT_14s0006g01540	VviNIP4-1	0.929807	265	58	123.976	65	No_hit	0	35.2_not assigned.unknown;
VIT_12s0121g00100	VIT_14s0006g01540	VviNIP4-1	0.932205	296	52	124.064	66	No_hit	0	35.2_not assigned.unknown;
VIT_18s0001g08880	VIT_14s0006g01540	VviNIP4-1	0.928795	259	60	124.66	67	No_hit	0	35.2_not assigned.unknown;
[truncated: 2,861 more rows]

## Sheet: Table S6
x	n	k	N	p_val	adj_p_val(FDR)	BIN_ID	BIN_KW	MIP	Symbol	Hit	Hit	Hit	Hit	Hit	Hit	Hit	Hit	Hit	Hit	Hit	Hit	Hit	Hit	Hit	Hit	Hit	Hit	Hit	Hit	Hit	Hit	Hit	Hit	Hit	Hit	Hit	Hit	Hit	Hit	Hit	Hit	Hit	Hit	Hit	Hit	Hit	Hit	Hit	Hit
[truncated: 165 more rows]
[truncated: 18 more columns]

[truncated: 5 more sheets: Table S7, Table S8, Table S9, Table S10, Table S11]
